# Supplementary material for: TLR signals posttranscriptionally regulate the cytokine trafficking mediator sortilin
Source: Sci Rep. 2016 May 25;6:26566. doi: 10.1038/srep26566 (PMC4879639; doi:10.1038/srep26566)
Supplement: Supplementary Dataset [file srep26566-s2.xls]

## Sheet:  Supplementary Table II.xls
Supplemental Table II. RIP-seq data from PCBP1 IP Experiments Rerated to Fig. 5
ID	start	end	peak_name	score("-log10(qvalue)")	5UTR	CDS	3UTR	GeneSymbol	motif
NM_001001144	4031	4254	RIP_p10_peak_1	27.4436	0	1	1	Scap	0
NM_001001181	493	1098	RIP_p10_peak_2	90.6922	0	0	1	BC031181	0
NM_001001327	4610	4827	RIP_p10_peak_3	27.5477	0	0	1	Vkorc1l1	0
NM_001001447	3132	3468	RIP_p10_peak_4	105.032	0	0	1	Zscan22	0
NM_001001491	1357	2125	RIP_p10_peak_5	72.8329	0	0	1	Tpm4	0
NM_001001493	163	745	RIP_p10_peak_6	184.252	0	1	1	Wdr83os	1
NM_001001495	1243	1620	RIP_p10_peak_7	72.136	0	0	1	Tnip3	0
NM_001001495	1722	2145	RIP_p10_peak_8	24.0695	0	0	1	Tnip3	0
NM_001001735	3320	3676	RIP_p10_peak_9	43.1403	0	0	1	Whsc1l1	1
NM_001001806	119	795	RIP_p10_peak_10	89.7049	1	1	0	Zfp36l2	0
NM_001001806	1085	1338	RIP_p10_peak_11	34.6165	0	1	0	Zfp36l2	1
NM_001001882	4210	4418	RIP_p10_peak_12	18.6619	0	0	1	Rtel1	0
NM_001001884	298	686	RIP_p10_peak_13	33.6638	0	1	0	Nckap5l	0
NM_001001892	182	1580	RIP_p10_peak_14	60.5574	0	1	1	H2-K1	0
NM_001001932	7097	7840	RIP_p10_peak_15	32.4635	0	0	1	Eea1	0
NM_001001983	137	378	RIP_p10_peak_16	37.1195	0	1	0	Pi4ka	0
NM_001001984	118	983	RIP_p10_peak_17	70.1968	1	1	0	Kdm2a	0
NM_001001984	1458	1756	RIP_p10_peak_18	30.8561	0	1	0	Kdm2a	0
NM_001001985	3325	3651	RIP_p10_peak_19	19.9429	0	0	1	Nat8l	0
NM_001001986	116	808	RIP_p10_peak_20	74.8842	1	1	0	Nol4l	0
NM_001001986	1389	1708	RIP_p10_peak_21	19.0151	0	1	1	Nol4l	0
NM_001002004	6682	7483	RIP_p10_peak_22	210.922	0	1	1	2610507B11Rik	0
NM_001002011	61	924	RIP_p10_peak_23	134.332	1	1	0	Lmna	0
NM_001002011	1275	1768	RIP_p10_peak_24	76.7663	0	1	0	Lmna	0
NM_001002011	1972	2592	RIP_p10_peak_25	35.0391	0	1	1	Lmna	0
NM_001002239	270	770	RIP_p10_peak_26	66.3556	0	1	1	Rpl17	0
NM_001002267	58	574	RIP_p10_peak_27	85.814	1	1	0	Tmem158	0
NM_001002764	5562	5809	RIP_p10_peak_28	51.3936	0	0	1	Smg6	0
NM_001002842	1814	2286	RIP_p10_peak_29	56.801	0	1	1	Pram1	0
NM_001002927	62	1057	RIP_p10_peak_30	232.117	1	1	0	Penk	0
NM_001002929	1425	2158	RIP_p10_peak_31	111.076	0	1	1	Nup85	0
NM_001003717	6596	7165	RIP_p10_peak_32	111.079	0	0	1	Osbpl8	0
NM_001003898	4638	5243	RIP_p10_peak_33	62.8892	0	0	1	Tardbp	0
NM_001003899	4638	5242	RIP_p10_peak_34	62.8892	0	0	1	Tardbp	0
NM_001003908	63	807	RIP_p10_peak_35	104.381	1	1	0	Cltc	0
NM_001003912	5048	5572	RIP_p10_peak_36	87.5442	0	0	1	Arhgef11	0
NM_001003916	74	676	RIP_p10_peak_37	28.6012	1	1	0	Zc4h2	0
NM_001003918	1035	1276	RIP_p10_peak_38	33.046	0	1	0	Usp7	0
NM_001003919	627	850	RIP_p10_peak_39	27.5096	0	1	0	Ddx11	0
NM_001003919	3785	3985	RIP_p10_peak_40	112.818	0	0	1	Ddx11	0
NM_001003933	67	1040	RIP_p10_peak_41	70.7308	1	1	0	Rtn3	0
NM_001003933	1143	2119	RIP_p10_peak_42	85.5351	0	1	0	Rtn3	0
NM_001003934	67	1040	RIP_p10_peak_43	70.7308	1	1	0	Rtn3	0
NM_001003934	1143	2119	RIP_p10_peak_44	85.5351	0	1	0	Rtn3	0
NM_001003948	127	926	RIP_p10_peak_45	89.392	1	1	0	Pid1	0
NM_001003953	118	326	RIP_p10_peak_46	37.104	1	1	0	Kdm2b	0
NM_001003955	121	618	RIP_p10_peak_47	75.9358	0	1	0	Rab11fip5	0
NM_001003971	4503	4717	RIP_p10_peak_48	39.8959	0	0	1	Senp7	0
NM_001004062	55	795	RIP_p10_peak_49	105.804	0	1	0	Crtc1	0
NM_001004140	352	1171	RIP_p10_peak_50	101.959	0	1	0	Ckap2	0
NM_001004142	156	608	RIP_p10_peak_51	23.9534	1	1	0	Nlrp1a	1
NM_001004143	117	567	RIP_p10_peak_52	67.4896	1	1	0	Usp22	0
NM_001004144	2688	3697	RIP_p10_peak_53	210.555	0	0	1	Git1	1
NM_001004157	2007	2910	RIP_p10_peak_54	69.6354	0	1	1	Scarf1	0
NM_001004164	4835	5237	RIP_p10_peak_55	52.598	0	0	1	Gnptab	0
NM_001004176	74	639	RIP_p10_peak_56	54.0266	1	0	0	Maml3	0
NM_001004364	4658	5537	RIP_p10_peak_57	111.516	0	0	1	Asap2	1
NM_001004436	5743	6386	RIP_p10_peak_58	56.0766	0	0	1	Wapal	0
NM_001004468	8117	9121	RIP_p10_peak_59	119.764	0	1	1	Tacc2	0
NM_001004721	119	692	RIP_p10_peak_60	33.6501	0	1	0	Pigu	0
NM_001005331	3684	5448	RIP_p10_peak_61	120.869	0	1	1	Eif4g1	1
NM_001005419	133	996	RIP_p10_peak_62	34.6583	1	1	1	Ado	0
NM_001005475	2776	5247	RIP_p10_peak_63	403.927	0	1	1	Iqsec2	1
NM_001005506	116	625	RIP_p10_peak_64	30.3668	1	1	0	Txlna	0
NM_001005507	127	566	RIP_p10_peak_65	38.9801	0	1	0	Smg7	0
NM_001005508	2317	3048	RIP_p10_peak_66	90.4843	0	1	0	Arhgap30	0
NM_001005508	3923	4539	RIP_p10_peak_67	68.7166	0	0	1	Arhgap30	0
NM_001005509	1852	2248	RIP_p10_peak_68	33.1265	0	1	1	Eif2a	0
NM_001005605	3141	3563	RIP_p10_peak_69	86.502	0	0	1	Aebp2	0
NM_001005740	2113	2318	RIP_p10_peak_70	95.8188	0	0	1	Phactr1	0
NM_001005748	655	860	RIP_p10_peak_71	95.8188	0	0	1	Phactr1	0
NM_001005858	1194	1740	RIP_p10_peak_72	66.1285	0	1	1	I830012O16Rik	0
NM_001005867	2899	3995	RIP_p10_peak_73	319.189	0	0	1	Zmiz2	0
NM_001006664	3056	4401	RIP_p10_peak_74	199.459	0	1	1	Epb4.1l1	0
NM_001006664	5685	6549	RIP_p10_peak_75	350.164	0	0	1	Epb4.1l1	0
NM_001007570	928	1161	RIP_p10_peak_76	68.0743	0	1	1	Slc25a42	0
NM_001007571	183	625	RIP_p10_peak_77	23.3759	0	1	1	D8Ertd738e	0
NM_001007578	128	444	RIP_p10_peak_78	28.6012	1	1	0	Armcx6	0
NM_001007589	968	1757	RIP_p10_peak_79	84.7411	0	1	1	Akirin2	0
NM_001008233	356	628	RIP_p10_peak_80	37.9441	0	1	0	Plekhn1	1
NM_001008238	1744	2447	RIP_p10_peak_81	56.4856	0	0	1	Bnip2	0
NM_001008421	2504	2982	RIP_p10_peak_82	46.7507	0	0	1	Nol10	1
NM_001008422	56	562	RIP_p10_peak_83	88.3	1	1	0	Scaf1	1
NM_001008422	1263	1521	RIP_p10_peak_84	38.7232	0	1	0	Scaf1	0
NM_001008497	73	507	RIP_p10_peak_85	50.6106	1	1	0	P2ry14	0
NM_001008542	2369	2596	RIP_p10_peak_86	20.4607	0	0	1	Mxi1	0
NM_001008543	2056	2283	RIP_p10_peak_87	20.4607	0	0	1	Mxi1	0
NM_001008545	4638	5240	RIP_p10_peak_88	62.8892	0	0	1	Tardbp	0
NM_001008546	4638	5186	RIP_p10_peak_89	62.8892	0	0	1	Tardbp	0
NM_001008550	120	330	RIP_p10_peak_90	30.6164	1	1	0	Zfyve26	0
NM_001008702	412	1011	RIP_p10_peak_91	55.672	0	1	0	Dab2	0
NM_001008702	1269	3839	RIP_p10_peak_92	218.307	0	1	1	Dab2	0
NM_001009573	123	440	RIP_p10_peak_93	60.6284	0	1	0	Unc13d	0
NM_001009818	4426	5054	RIP_p10_peak_94	111.664	0	0	1	Sep11	0
NM_001009927	2285	2560	RIP_p10_peak_95	18.6208	0	0	1	Mief2	0
NM_001009935	1963	2852	RIP_p10_peak_96	155.446	0	0	1	Txnip	0
NM_001009947	6185	6702	RIP_p10_peak_97	102.169	0	1	1	Dock11	0
NM_001009949	191	929	RIP_p10_peak_98	81.7238	1	1	0	Slc25a51	0
NM_001009949	1138	1345	RIP_p10_peak_99	34.0617	0	0	1	Slc25a51	0
NM_001009981	2928	3229	RIP_p10_peak_100	38.3155	0	0	1	Slc10a7	0
NM_001009981	3293	3557	RIP_p10_peak_101	86.9816	0	0	1	Slc10a7	0
NM_001010833	2560	3091	RIP_p10_peak_102	100.502	0	1	0	Mdc1	0
NM_001010833	6561	6815	RIP_p10_peak_103	179.241	0	0	1	Mdc1	0
NM_001010833	6889	7393	RIP_p10_peak_104	177.336	0	0	1	Mdc1	0
NM_001010836	2413	3021	RIP_p10_peak_105	70.1653	0	1	1	Ppp1r13l	0
NM_001012273	172	578	RIP_p10_peak_106	75.9896	0	1	1	Birc5	0
NM_001012273	2559	2769	RIP_p10_peak_107	95.54	0	0	1	Birc5	0
NM_001012273	2957	3464	RIP_p10_peak_108	342.087	0	0	1	Birc5	0
NM_001012309	1731	2118	RIP_p10_peak_109	46.0881	0	0	1	Ccdc55	0
NM_001012330	3005	3855	RIP_p10_peak_110	54.0083	0	0	1	Zbtb18	0
NM_001012401	1058	1369	RIP_p10_peak_111	43.6273	0	0	1	Hspb6	0
NM_001012518	133	333	RIP_p10_peak_112	34.8767	0	1	0	Ehmt1	0
NM_001012638	72	500	RIP_p10_peak_113	48.8475	1	1	0	Acd	0
NM_001013025	170	567	RIP_p10_peak_114	59.4868	1	1	0	Tgfbrap1	0
NM_001013028	1682	1899	RIP_p10_peak_115	173.263	0	0	1	Tmem263	0
NM_001013256	3012	4207	RIP_p10_peak_116	175.774	0	1	1	Ctc1	0
NM_001013360	70	862	RIP_p10_peak_117	69.3536	1	1	0	Npcd	0
NM_001013360	921	1226	RIP_p10_peak_118	22.3336	0	1	0	Npcd	0
NM_001013362	70	862	RIP_p10_peak_119	69.3536	1	1	0	Npcd	0
NM_001013362	921	1226	RIP_p10_peak_120	22.3336	0	1	0	Npcd	0
NM_001013366	131	742	RIP_p10_peak_121	47.8432	0	1	0	Wdr91	0
NM_001013367	4191	4682	RIP_p10_peak_122	35.0991	0	0	1	Prkaa1	0
NM_001013368	57	1405	RIP_p10_peak_123	127.92	1	1	0	E2f8	1
NM_001013368	1515	1867	RIP_p10_peak_124	26.4648	0	1	0	E2f8	0
NM_001013369	469	687	RIP_p10_peak_125	23.3759	0	1	1	Pfdn4	0
NM_001013370	1668	2586	RIP_p10_peak_126	198.027	0	0	1	Sesn1	0
NM_001013371	1508	1760	RIP_p10_peak_127	28.7081	0	1	0	Dtx3l	0
NM_001013374	64	504	RIP_p10_peak_128	39.707	0	1	0	Lman2l	0
NM_001013391	4806	5009	RIP_p10_peak_129	36.6525	0	0	1	Cpsf6	0
NM_001013414	4957	5291	RIP_p10_peak_130	69.5168	0	0	1	Neurl4	0
NM_001013755	1930	2886	RIP_p10_peak_131	63.3865	0	0	1	5730409E04Rik	0
NM_001013773	2092	2361	RIP_p10_peak_132	29.6759	0	0	1	Nxpe5	0
NM_001013813	3953	4240	RIP_p10_peak_133	73.1544	0	0	1	Maml2	0
NM_001013813	5442	5836	RIP_p10_peak_134	83.4528	0	0	1	Maml2	0
NM_001014761	3205	3456	RIP_p10_peak_135	88.5599	0	0	1	Scn2b	0
NM_001014976	6378	6667	RIP_p10_peak_136	69.7796	0	1	1	Espl1	0
NM_001014981	6660	7148	RIP_p10_peak_137	183.016	0	0	1	Wdr7	0
NM_001014995	2144	3083	RIP_p10_peak_138	133.476	0	1	1	Fam189b	0
NM_001014996	124	373	RIP_p10_peak_139	29.9318	1	1	0	Cenpj	0
NM_001015039	131	636	RIP_p10_peak_140	96.6493	1	1	0	Zfyve28	0
NM_001015876	2344	2712	RIP_p10_peak_141	17.6588	0	0	1	Tyw1	0
NM_001017429	221	480	RIP_p10_peak_142	68.5643	0	1	1	Cox17	0
NM_001017983	61	683	RIP_p10_peak_143	125.328	1	1	0	Foxred2	0
NM_001017985	7191	7847	RIP_p10_peak_144	112.842	0	0	1	C2cd3	0
NM_001018042	188	441	RIP_p10_peak_145	17.1466	1	1	0	Sp3	0
NM_001018063	8	450	RIP_p10_peak_146	100.128	1	1	0	Cxx1b	0
NM_001024142	110	619	RIP_p10_peak_147	29.9318	1	1	0	Fbxo10	0
NM_001024206	141	792	RIP_p10_peak_148	205.509	0	1	1	Trappc1	0
NM_001024230	15	438	RIP_p10_peak_149	91.2028	1	1	0	Gm5431	0
NM_001024458	3129	3959	RIP_p10_peak_150	136.155	0	0	1	Add1	0
NM_001024526	5685	5930	RIP_p10_peak_151	25.1347	0	0	1	Larp4	0
NM_001024526	6064	6564	RIP_p10_peak_152	87.3367	0	0	1	Larp4	1
NM_001024560	194	401	RIP_p10_peak_153	25.3877	0	1	0	Snx32	0
NM_001024602	5865	6122	RIP_p10_peak_154	11.2492	0	0	1	Cep170b	0
NM_001024602	6201	6591	RIP_p10_peak_155	52.9113	0	0	1	Cep170b	0
NM_001024616	792	1280	RIP_p10_peak_156	35.0991	0	1	0	Rabl6	0
NM_001024699	56	511	RIP_p10_peak_157	68.7797	1	1	0	Zbtb45	0
NM_001024716	2062	2602	RIP_p10_peak_158	106.253	0	0	1	Triobp	0
NM_001024726	3208	3409	RIP_p10_peak_159	55.3037	0	0	1	Zfp607	0
NM_001024920	67	380	RIP_p10_peak_160	29.2178	0	1	0	Trp53i13	0
NM_001024926	241	574	RIP_p10_peak_161	25.6766	0	1	0	Cyb5d2	0
NM_001024952	10275	11060	RIP_p10_peak_162	92.9851	0	0	1	Rc3h1	0
NM_001024955	191	750	RIP_p10_peak_163	34.2466	1	1	0	Pik3r1	0
NM_001025103	305	1732	RIP_p10_peak_164	119.266	0	1	1	Cracr2b	1
NM_001025156	6928	7240	RIP_p10_peak_165	25.6725	0	0	1	Ccdc93	0
NM_001025245	3978	4848	RIP_p10_peak_166	117.767	0	0	1	Mbp	0
NM_001025250	543	748	RIP_p10_peak_167	24.0695	0	1	0	Vegfa	0
NM_001025251	1746	2041	RIP_p10_peak_168	80.4848	0	0	1	Mbp	0
NM_001025254	1668	1963	RIP_p10_peak_169	80.4848	0	0	1	Mbp	0
NM_001025255	1668	1963	RIP_p10_peak_170	80.4848	0	0	1	Mbp	0
NM_001025256	1623	1918	RIP_p10_peak_171	80.4848	0	0	1	Mbp	0
NM_001025257	543	748	RIP_p10_peak_172	24.0695	0	1	0	Vegfa	0
NM_001025258	1635	1930	RIP_p10_peak_173	80.4848	0	0	1	Mbp	0
NM_001025259	1545	1840	RIP_p10_peak_174	80.4848	0	0	1	Mbp	0
NM_001025261	178	803	RIP_p10_peak_175	37.0866	0	1	0	Tpd52	0
NM_001025262	178	803	RIP_p10_peak_176	37.0866	0	1	1	Tpd52	0
NM_001025263	178	803	RIP_p10_peak_177	37.0866	0	1	1	Tpd52	0
NM_001025264	178	803	RIP_p10_peak_178	37.0866	0	1	1	Tpd52	0
NM_001025296	2290	2505	RIP_p10_peak_179	35.1977	0	0	1	Dffa	0
NM_001025310	2069	2426	RIP_p10_peak_180	69.4834	0	0	1	St6galnac6	0
NM_001025311	1979	2336	RIP_p10_peak_181	69.4834	0	0	1	St6galnac6	0
NM_001025313	1810	2800	RIP_p10_peak_182	148.281	0	0	1	Tapbp	0
NM_001025358	1550	1910	RIP_p10_peak_183	72.0316	0	1	1	Klc1	0
NM_001025359	1550	1936	RIP_p10_peak_184	53.6277	0	1	1	Klc1	0
NM_001025360	1569	2498	RIP_p10_peak_185	77.7842	0	1	1	Klc1	0
NM_001025361	1550	2452	RIP_p10_peak_186	79.8436	0	1	1	Klc1	0
NM_001025362	1550	1926	RIP_p10_peak_187	54.6165	0	1	1	Klc1	0
NM_001025363	1550	1929	RIP_p10_peak_188	59.8535	0	1	1	Klc1	0
NM_001025388	782	1652	RIP_p10_peak_189	149.63	0	1	0	Eno1b	1
NM_001025391	3861	4567	RIP_p10_peak_190	80.8659	0	0	1	Sufu	0
NM_001025392	2696	3141	RIP_p10_peak_191	39.2912	0	1	1	Bclaf1	0
NM_001025392	5258	5501	RIP_p10_peak_192	66.2539	0	0	1	Bclaf1	0
NM_001025393	2756	2990	RIP_p10_peak_193	38.5735	0	1	1	Bclaf1	0
NM_001025393	5111	5354	RIP_p10_peak_194	66.1142	0	0	1	Bclaf1	0
NM_001025395	2723	3914	RIP_p10_peak_195	109.339	0	0	1	Src	1
NM_001025426	5190	5723	RIP_p10_peak_196	80.4735	0	0	1	Depdc5	0
NM_001025427	198	1726	RIP_p10_peak_197	198.644	0	1	1	Hmga1	1
NM_001025428	6469	6954	RIP_p10_peak_198	38.728	0	0	1	Spag9	0
NM_001025429	6466	6951	RIP_p10_peak_199	38.728	0	0	1	Spag9	0
NM_001025430	6454	6939	RIP_p10_peak_200	38.728	0	0	1	Spag9	0
NM_001025431	4203	4466	RIP_p10_peak_201	25.3877	0	0	1	Btbd3	0
NM_001025432	2405	3370	RIP_p10_peak_202	76.7252	0	1	0	Crebbp	0
NM_001025438	3479	4246	RIP_p10_peak_203	66.4204	0	0	1	Camk2d	0
NM_001025439	3492	4264	RIP_p10_peak_204	66.4204	0	0	1	Camk2d	0
NM_001025577	119	978	RIP_p10_peak_205	109.838	0	1	0	Maf	0
NM_001025577	1158	1360	RIP_p10_peak_206	27.4964	0	0	1	Maf	0
NM_001025577	2281	2854	RIP_p10_peak_207	44.835	0	0	1	Maf	0
NM_001025577	3123	3637	RIP_p10_peak_208	82.9215	0	0	1	Maf	0
NM_001025582	2169	2375	RIP_p10_peak_209	121.966	0	0	1	Dram2	0
NM_001025586	669	1222	RIP_p10_peak_210	48.1256	0	0	1	Nr2c2ap	0
NM_001025587	667	1220	RIP_p10_peak_211	48.1256	0	0	1	Nr2c2ap	0
NM_001025597	4082	4690	RIP_p10_peak_212	123.426	0	0	1	Ikzf1	0
NM_001025597	4774	4996	RIP_p10_peak_213	30.0232	0	0	1	Ikzf1	0
NM_001025599	1466	1745	RIP_p10_peak_214	42.4696	0	1	0	Trim26	0
NM_001025599	2411	2817	RIP_p10_peak_215	30.8681	0	0	1	Trim26	0
NM_001025599	2878	3264	RIP_p10_peak_216	41.0469	0	0	1	Trim26	0
NM_001025600	556	4250	RIP_p10_peak_217	452.644	0	1	1	Cadm1	0
NM_001025608	239	798	RIP_p10_peak_218	33.3013	0	1	1	Szrd1	1
NM_001025610	247	1197	RIP_p10_peak_219	163.437	0	1	1	Ms4a7	0
NM_001025613	6560	6761	RIP_p10_peak_220	119.089	0	0	1	Otud7b	0
NM_001025614	6502	6703	RIP_p10_peak_221	119.089	0	0	1	Otud7b	0
NM_001025617	75	512	RIP_p10_peak_222	60.8152	1	1	0	Cant1	0
NM_001025618	75	512	RIP_p10_peak_223	60.8152	1	1	0	Cant1	0
NM_001025779	1666	2562	RIP_p10_peak_224	146.741	0	1	1	Cdc6	0
NM_001025947	121	437	RIP_p10_peak_225	49.6592	1	1	0	Dnm1l	0
NM_001026212	1845	2287	RIP_p10_peak_226	100.656	0	0	1	Ensa	0
NM_001026214	118	443	RIP_p10_peak_227	19.1238	1	1	0	Entpd5	0
NM_001029837	128	638	RIP_p10_peak_228	44.1408	1	1	0	Pik3cd	0
NM_001029842	303	504	RIP_p10_peak_229	18.6208	0	1	0	Slc16a6	1
NM_001029843	1001	1673	RIP_p10_peak_230	48.5722	0	1	1	Vrk1	0
NM_001029844	1001	1595	RIP_p10_peak_231	62.0334	0	1	1	Vrk1	0
NM_001029855	316	685	RIP_p10_peak_232	31.4326	0	1	0	Psme2	0
NM_001029856	5860	6074	RIP_p10_peak_233	26.8666	0	0	1	Atad5	0
NM_001029856	6473	7049	RIP_p10_peak_234	68.2401	0	0	1	Atad5	0
NM_001029876	5183	5656	RIP_p10_peak_235	23.5148	0	0	1	Urb2	0
NM_001029889	344	706	RIP_p10_peak_236	34.1184	0	1	0	Gm608	0
NM_001029889	11854	12607	RIP_p10_peak_237	85.5128	0	0	1	Gm608	0
NM_001029936	1394	1808	RIP_p10_peak_238	44.5738	0	1	0	Specc1	0
NM_001029936	1898	2485	RIP_p10_peak_239	157.198	0	1	0	Specc1	0
NM_001029936	3599	4452	RIP_p10_peak_240	56.1669	0	0	1	Specc1	1
NM_001029936	5341	6751	RIP_p10_peak_241	315.832	0	0	1	Specc1	0
NM_001029982	3212	3508	RIP_p10_peak_242	13.6041	0	0	1	Sec23ip	0
NM_001029983	2956	3784	RIP_p10_peak_243	125.275	0	0	1	Man1b1	1
NM_001029990	1386	1639	RIP_p10_peak_244	27.3215	0	1	1	Mettl17	0
NM_001029993	3377	3853	RIP_p10_peak_245	60.4185	0	0	1	Zc3h18	0
NM_001029994	3305	3781	RIP_p10_peak_246	60.4185	0	0	1	Zc3h18	0
NM_001030307	1547	2338	RIP_p10_peak_247	60.086	0	1	1	Dkc1	0
NM_001031667	74	1103	RIP_p10_peak_248	113.534	1	1	0	Gsk3a	1
NM_001031814	136	677	RIP_p10_peak_249	50.831	1	1	0	Smg1	0
NM_001033136	119	379	RIP_p10_peak_250	37.104	1	1	0	Rmdn3	0
NM_001033145	257	507	RIP_p10_peak_251	21.6985	0	1	0	1190002N15Rik	0
NM_001033155	1151	1578	RIP_p10_peak_252	113.347	0	1	1	Dnajb14	0
NM_001033161	192	431	RIP_p10_peak_253	19.163	0	1	0	Tradd	1
NM_001033166	73	656	RIP_p10_peak_254	50.3182	1	1	1	2700094K13Rik	0
NM_001033174	4202	4610	RIP_p10_peak_255	50.6555	0	0	1	Osbp	0
NM_001033175	556	2185	RIP_p10_peak_256	396.539	0	1	1	Cln6	1
NM_001033189	56	1221	RIP_p10_peak_257	146.741	1	1	0	C77080	0
NM_001033189	3070	3434	RIP_p10_peak_258	27.6862	0	1	1	C77080	0
NM_001033196	125	799	RIP_p10_peak_259	56.778	1	1	0	Znfx1	0
NM_001033201	2802	3123	RIP_p10_peak_260	25.7013	0	0	1	Ncbp1	0
NM_001033206	2028	2358	RIP_p10_peak_261	121.105	0	0	1	Pwwp2b	0
NM_001033207	6476	6686	RIP_p10_peak_262	23.5077	0	0	1	Nlrc5	0
NM_001033209	3197	3406	RIP_p10_peak_263	111.502	0	0	1	Xylb	0
NM_001033213	121	671	RIP_p10_peak_264	97.9399	1	1	0	Ttc7b	0
NM_001033219	136	500	RIP_p10_peak_265	16.4349	1	0	0	Slc45a4	0
NM_001033225	247	503	RIP_p10_peak_266	43.801	1	1	0	Pnrc1	0
NM_001033237	5624	5948	RIP_p10_peak_267	57.8984	0	0	1	Yeats2	0
NM_001033238	2837	3720	RIP_p10_peak_268	58.8199	0	1	1	Cblb	0
NM_001033238	5543	6318	RIP_p10_peak_269	113.17	0	0	1	Cblb	1
NM_001033244	4325	4787	RIP_p10_peak_270	81.141	0	1	1	Fancd2	0
NM_001033245	76	1278	RIP_p10_peak_271	128.853	1	1	0	Hk3	0
NM_001033253	6602	7231	RIP_p10_peak_272	45.9631	0	0	1	Plekhg1	1
NM_001033257	58	925	RIP_p10_peak_273	126.508	0	1	0	Phactr2	0
NM_001033259	182	558	RIP_p10_peak_274	47.8432	0	1	0	Mcu	0
NM_001033261	6674	6952	RIP_p10_peak_275	65.759	0	0	1	Zfc3h1	0
NM_001033268	121	1162	RIP_p10_peak_276	93.0757	0	1	0	Fam120a	0
NM_001033270	6942	7386	RIP_p10_peak_277	60.5432	0	0	1	Slc4a7	0
NM_001033271	1264	1569	RIP_p10_peak_278	46.3211	0	0	1	Tmem55b	0
NM_001033273	2351	3089	RIP_p10_peak_279	81.9271	0	0	1	5031439G07Rik	0
NM_001033274	361	566	RIP_p10_peak_280	23.0887	0	1	0	Brd1	0
NM_001033276	120	817	RIP_p10_peak_281	113.26	1	1	0	Kmt2d	1
NM_001033276	973	1526	RIP_p10_peak_282	50.8335	0	1	0	Kmt2d	1
NM_001033277	179	380	RIP_p10_peak_283	36.5697	0	1	0	Spryd3	0
NM_001033279	134	849	RIP_p10_peak_284	82.4477	1	1	0	D17Wsu92e	0
NM_001033293	61	1357	RIP_p10_peak_285	100.422	0	1	0	Uap1l1	0
NM_001033294	2807	3091	RIP_p10_peak_286	33.2205	0	0	1	Ddx31	0
NM_001033299	248	510	RIP_p10_peak_287	27.4221	1	0	0	Zfp217	0
NM_001033300	1994	2311	RIP_p10_peak_288	62.5401	0	1	1	Gmps	0
NM_001033301	2036	2304	RIP_p10_peak_289	28.6012	0	1	0	Fhdc1	0
NM_001033314	185	387	RIP_p10_peak_290	27.3011	1	1	0	Ccdc61	0
NM_001033318	127	509	RIP_p10_peak_291	41.5699	0	1	0	Cog7	0
NM_001033321	551	751	RIP_p10_peak_292	20.2847	0	1	0	Tmem231	0
NM_001033331	736	977	RIP_p10_peak_293	31.3776	0	1	0	Gas2l3	0
NM_001033336	241	620	RIP_p10_peak_294	26.5649	0	1	0	Abcc4	0
NM_001033337	2577	2979	RIP_p10_peak_295	35.9241	0	0	1	Ttc38	0
NM_001033337	3131	3769	RIP_p10_peak_296	42.8887	0	0	1	Ttc38	0
NM_001033348	867	1287	RIP_p10_peak_297	25.8571	0	1	0	Ralgapa2	0
NM_001033352	3595	3904	RIP_p10_peak_298	28.4903	0	0	1	Klhl21	0
NM_001033375	5354	5607	RIP_p10_peak_299	135.709	0	0	1	A230046K03Rik	0
NM_001033379	1784	1999	RIP_p10_peak_300	37.9441	0	0	1	Dcp1b	0
NM_001033380	174	678	RIP_p10_peak_301	32.2616	1	1	0	Itpripl2	0
NM_001033389	3192	3496	RIP_p10_peak_302	78.9443	0	0	1	Fubp3	0
NM_001033389	3606	3842	RIP_p10_peak_303	93.2815	0	0	1	Fubp3	0
NM_001033393	1970	4608	RIP_p10_peak_304	305.509	0	0	1	Tmem104	1
NM_001033420	6159	6826	RIP_p10_peak_305	125.288	0	0	1	Dock1	0
NM_001033422	2828	3141	RIP_p10_peak_306	24.276	0	1	0	Thoc2	0
NM_001033422	3425	3869	RIP_p10_peak_307	22.426	0	1	0	Thoc2	0
NM_001033435	791	1026	RIP_p10_peak_308	37.1997	0	1	1	Milr1	0
NM_001033435	1231	1456	RIP_p10_peak_309	56.055	0	0	1	Milr1	0
NM_001033436	2252	2607	RIP_p10_peak_310	74.6151	0	1	1	Atxn7l1	0
NM_001033448	2834	3140	RIP_p10_peak_311	65.8702	0	1	1	Ap5b1	0
NM_001033457	2623	2891	RIP_p10_peak_312	29.5478	0	0	1	Nom1	0
NM_001033457	3230	3430	RIP_p10_peak_313	18.0792	0	0	1	Nom1	0
NM_001033463	2342	2699	RIP_p10_peak_314	80.1208	0	0	1	Tatdn2	0
NM_001033474	176	566	RIP_p10_peak_315	45.3627	1	1	0	Atxn7l3b	0
NM_001033474	663	867	RIP_p10_peak_316	22.4966	0	0	1	Atxn7l3b	0
NM_001033475	191	433	RIP_p10_peak_317	27.2404	0	1	0	Tmed8	0
NM_001033481	58	938	RIP_p10_peak_318	58.19	1	1	0	Myrf	0
NM_001033484	1063	1496	RIP_p10_peak_319	30.5945	0	1	0	Iqgap3	0
NM_001033484	4621	5684	RIP_p10_peak_320	325.01	0	1	1	Iqgap3	0
NM_001033532	5053	5397	RIP_p10_peak_321	56.801	0	0	1	AW554918	0
NM_001033573	432	676	RIP_p10_peak_322	21.2297	1	1	0	Zdhhc6	0
NM_001033606	1841	3027	RIP_p10_peak_323	60.9358	0	1	1	Acsl3	0
NM_001033630	114	560	RIP_p10_peak_324	98.0062	1	1	0	2310061I04Rik	0
NM_001033630	857	1057	RIP_p10_peak_325	12.2605	0	1	0	2310061I04Rik	0
NM_001033634	2110	2548	RIP_p10_peak_326	34.6583	0	1	1	Zyg11b	0
NM_001033711	75	747	RIP_p10_peak_327	57.5849	1	0	0	Evi2a	0
NM_001033713	181	682	RIP_p10_peak_328	18.9441	1	1	0	Mef2a	0
NM_001033767	1509	1725	RIP_p10_peak_329	92.2486	0	0	1	Gm4951	0
NM_001033865	134	599	RIP_p10_peak_330	41.5442	1	1	0	Rps27a	0
NM_001033872	173	564	RIP_p10_peak_331	40.8456	1	1	1	Smagp	0
NM_001033874	1381	1616	RIP_p10_peak_332	96.474	0	1	1	Ak8	0
NM_001033877	3793	3993	RIP_p10_peak_333	51.6801	0	0	1	Adamts17	0
NM_001033908	132	440	RIP_p10_peak_334	39.6037	1	1	0	Med22	0
NM_001033962	2801	3422	RIP_p10_peak_335	105.469	0	1	1	Ube3a	0
NM_001033988	2757	3548	RIP_p10_peak_336	168.074	0	0	1	Ncoa4	0
NM_001034030	1138	1701	RIP_p10_peak_337	35.7383	0	1	1	Limk2	0
NM_001034097	1310	2155	RIP_p10_peak_338	89.7679	0	1	1	Tnfsfm13	1
NM_001034851	2640	3177	RIP_p10_peak_339	41.5303	0	0	1	Fam134b	0
NM_001034859	1138	1346	RIP_p10_peak_340	49.4713	0	1	0	Gm4841	0
NM_001035226	3295	3643	RIP_p10_peak_341	55.4661	0	1	1	Xpo1	0
NM_001035226	3913	4284	RIP_p10_peak_342	24.5925	0	0	1	Xpo1	0
NM_001035228	2008	2229	RIP_p10_peak_343	36.9643	0	0	1	St3gal5	0
NM_001035854	4774	5410	RIP_p10_peak_344	169.566	0	0	1	Ap2b1	0
NM_001036740	377	1454	RIP_p10_peak_345	209.279	0	1	1	B3gnt8	0
NM_001037098	128	686	RIP_p10_peak_346	26.3541	1	0	0	Nacc2	0
NM_001037134	301	542	RIP_p10_peak_347	26.5993	0	1	0	Ccne2	0
NM_001037134	2277	2504	RIP_p10_peak_348	107.712	0	0	1	Ccne2	0
NM_001037136	3282	4208	RIP_p10_peak_349	97.3212	0	0	1	Agap1	1
NM_001037136	7918	8344	RIP_p10_peak_350	110.612	0	0	1	Agap1	0
NM_001037136	8425	9414	RIP_p10_peak_351	185.359	0	0	1	Agap1	0
NM_001037170	169	519	RIP_p10_peak_352	78.2716	1	1	0	Tomm40l	0
NM_001037170	1335	2295	RIP_p10_peak_353	102.74	0	0	1	Tomm40l	0
NM_001037177	2414	2664	RIP_p10_peak_354	28.6012	0	0	1	Nfatc2	0
NM_001037279	70	594	RIP_p10_peak_355	56.9538	1	1	1	2700094K13Rik	0
NM_001037298	124	680	RIP_p10_peak_356	32.224	1	1	0	Piezo1	0
NM_001037493	1869	2268	RIP_p10_peak_357	106.253	0	0	1	Slc41a3	0
NM_001037709	4800	5342	RIP_p10_peak_358	168.588	0	1	1	Rusc2	0
NM_001037713	893	1158	RIP_p10_peak_359	95.4411	0	0	1	Xaf1	0
NM_001037717	2150	2355	RIP_p10_peak_360	100.462	0	0	1	Slc38a6	0
NM_001037722	74	804	RIP_p10_peak_361	65.4012	1	1	0	Adam15	1
NM_001037723	5702	6083	RIP_p10_peak_362	48.3928	0	0	1	Adcy7	0
NM_001037724	5638	6019	RIP_p10_peak_363	48.3928	0	0	1	Adcy7	0
NM_001037725	4843	5558	RIP_p10_peak_364	28.1514	0	0	1	Fam117b	0
NM_001037726	6420	6637	RIP_p10_peak_365	18.0784	0	0	1	Creb1	0
NM_001037727	236	685	RIP_p10_peak_366	46.3166	1	1	0	Arhgap25	0
NM_001037727	848	1994	RIP_p10_peak_367	106.706	0	1	0	Arhgap25	0
NM_001037737	3882	4252	RIP_p10_peak_368	35.0391	0	0	1	Arnt	1
NM_001037741	676	1063	RIP_p10_peak_369	22.2149	0	1	1	Gpx4	0
NM_001037746	1829	2062	RIP_p10_peak_370	17.6722	0	0	1	Prps1l3	0
NM_001037754	2884	3084	RIP_p10_peak_371	32.9	0	0	1	Baiap2	0
NM_001037757	1254	1933	RIP_p10_peak_372	68.7166	0	1	1	Wash1	0
NM_001037758	1692	2377	RIP_p10_peak_373	149.351	0	1	1	Btrc	0
NM_001037759	2343	2691	RIP_p10_peak_374	26.8889	0	0	1	Sgk3	0
NM_001037759	4606	4807	RIP_p10_peak_375	61.3915	0	0	1	Sgk3	0
NM_001037759	5064	5404	RIP_p10_peak_376	48.6639	0	0	1	Sgk3	0
NM_001037761	310	929	RIP_p10_peak_377	76.6686	0	1	0	Capzb	0
NM_001037761	1046	1832	RIP_p10_peak_378	220.534	0	0	1	Capzb	0
NM_001037859	2972	3927	RIP_p10_peak_379	183.677	0	1	1	Csf1r	0
NM_001037877	2233	2808	RIP_p10_peak_380	91.0849	0	0	1	Tcf25	0
NM_001037905	486	1085	RIP_p10_peak_381	50.7484	0	1	0	Dab2	0
NM_001037905	1343	3913	RIP_p10_peak_382	218.307	0	1	1	Dab2	0
NM_001037922	500	1137	RIP_p10_peak_383	87.0515	0	1	1	Cks1brt	0
NM_001037937	4911	5111	RIP_p10_peak_384	23.8732	0	0	1	Deptor	0
NM_001037937	7719	8380	RIP_p10_peak_385	51.2064	0	0	1	Deptor	0
NM_001037940	2368	2678	RIP_p10_peak_386	26.2594	0	0	1	Dnajb6	0
NM_001037955	2213	3098	RIP_p10_peak_387	197.458	0	0	1	Dusp22	0
NM_001037957	1982	2567	RIP_p10_peak_388	145.89	0	1	1	Dyrk1b	1
NM_001037997	2660	2899	RIP_p10_peak_389	31.6058	0	0	1	Fer	0
NM_001037999	173	476	RIP_p10_peak_390	42.5022	0	1	1	Dbi	0
NM_001038010	131	505	RIP_p10_peak_391	68.6755	0	1	0	Kat2a	0
NM_001038230	290	1088	RIP_p10_peak_392	213.792	1	1	1	Anapc11	1
NM_001038231	126	718	RIP_p10_peak_393	97.4976	0	1	1	Banf1	0
NM_001038492	1342	2219	RIP_p10_peak_394	200.721	0	1	1	Ctsa	0
NM_001038492	3279	3494	RIP_p10_peak_395	70.772	0	0	1	Ctsa	0
NM_001038587	3645	3918	RIP_p10_peak_396	48.175	0	0	1	Adar	0
NM_001038587	5538	5957	RIP_p10_peak_397	107.762	0	0	1	Adar	0
NM_001038589	1981	2847	RIP_p10_peak_398	64.3969	0	0	1	Usp14	0
NM_001038608	1007	1735	RIP_p10_peak_399	159.105	0	0	1	Txnl4a	0
NM_001038613	1654	2728	RIP_p10_peak_400	278.841	0	1	1	Olfm1	0
NM_001038625	4915	5567	RIP_p10_peak_401	126.728	0	0	1	Sertad2	0
NM_001038635	4937	5480	RIP_p10_peak_402	87.1547	0	0	1	Stk35	1
NM_001038637	71	1583	RIP_p10_peak_403	142.443	1	1	1	Gng2	1
NM_001038637	2960	3532	RIP_p10_peak_404	57.6688	0	0	1	Gng2	0
NM_001038653	2031	2314	RIP_p10_peak_405	51.8866	0	0	1	Slc16a3	0
NM_001038654	1936	2219	RIP_p10_peak_406	51.8866	0	0	1	Slc16a3	0
NM_001038655	61	555	RIP_p10_peak_407	20.7202	1	1	1	Gng7	0
NM_001038663	1648	1933	RIP_p10_peak_408	42.6214	0	0	1	Mapk1	0
NM_001038700	177	560	RIP_p10_peak_409	107.772	1	1	0	Fnbp1	0
NM_001038700	616	869	RIP_p10_peak_410	29.24	0	1	0	Fnbp1	0
NM_001038700	4153	4356	RIP_p10_peak_411	17.4509	0	0	1	Fnbp1	0
NM_001038703	3911	4189	RIP_p10_peak_412	94.7588	0	0	1	Gpr146	0
NM_001038708	1757	2795	RIP_p10_peak_413	131.949	0	0	1	Cdc42se1	0
NM_001038839	1683	2569	RIP_p10_peak_414	92.2358	0	0	1	P2rx7	0
NM_001038993	317	675	RIP_p10_peak_415	33.03	0	1	0	Rnf38	0
NM_001039039	2792	3017	RIP_p10_peak_416	40.4159	0	0	1	Kctd21	0
NM_001039045	1205	1542	RIP_p10_peak_417	65.7195	0	0	1	Pigc	0
NM_001039050	954	1338	RIP_p10_peak_418	58.6242	0	0	1	Pkib	0
NM_001039050	3179	3389	RIP_p10_peak_419	27.3528	0	0	1	Pkib	0
NM_001039051	760	1144	RIP_p10_peak_420	58.6242	0	0	1	Pkib	0
NM_001039051	2985	3195	RIP_p10_peak_421	27.3528	0	0	1	Pkib	0
NM_001039052	620	1004	RIP_p10_peak_422	58.6242	0	0	1	Pkib	0
NM_001039052	2845	3055	RIP_p10_peak_423	27.3528	0	0	1	Pkib	0
NM_001039053	656	1040	RIP_p10_peak_424	58.6242	0	0	1	Pkib	0
NM_001039053	2881	3091	RIP_p10_peak_425	27.3528	0	0	1	Pkib	0
NM_001039056	2956	3156	RIP_p10_peak_426	57.8319	0	0	1	Kcnj15	0
NM_001039057	3048	3248	RIP_p10_peak_427	57.8319	0	0	1	Kcnj15	0
NM_001039080	62	689	RIP_p10_peak_428	54.7492	1	1	0	Rbms2	0
NM_001039080	3903	4173	RIP_p10_peak_429	24.5745	0	0	1	Rbms2	0
NM_001039086	5793	6282	RIP_p10_peak_430	90.6672	0	0	1	Rapgef1	0
NM_001039087	5811	6300	RIP_p10_peak_431	90.6672	0	0	1	Rapgef1	0
NM_001039088	2897	3517	RIP_p10_peak_432	52.8994	0	0	1	Seh1l	0
NM_001039089	126	677	RIP_p10_peak_433	51.8956	0	1	0	Sel1l	0
NM_001039090	6287	6490	RIP_p10_peak_434	19.3411	0	0	1	Skil	0
NM_001039092	167	387	RIP_p10_peak_435	28.6018	0	1	0	Tom1l2	0
NM_001039103	1920	2822	RIP_p10_peak_436	116.454	0	1	1	Rasa4	0
NM_001039129	699	969	RIP_p10_peak_437	54.4465	0	1	0	Hnrnpa1	0
NM_001039129	1171	1592	RIP_p10_peak_438	53.5323	0	1	1	Hnrnpa1	0
NM_001039147	775	979	RIP_p10_peak_439	39.9216	0	1	0	Morf4l1	0
NM_001039147	1252	1463	RIP_p10_peak_440	36.4544	0	1	1	Morf4l1	0
NM_001039150	112	1393	RIP_p10_peak_441	81.4418	1	1	0	Cd44	0
NM_001039150	2998	3442	RIP_p10_peak_442	59.6897	0	0	1	Cd44	0
NM_001039151	112	1393	RIP_p10_peak_443	81.4418	1	1	0	Cd44	0
NM_001039151	2998	3377	RIP_p10_peak_444	57.0565	0	0	1	Cd44	0
NM_001039156	6829	7369	RIP_p10_peak_445	106.253	0	0	1	Triobp	0
NM_001039162	61	850	RIP_p10_peak_446	79.3528	1	1	0	Clip2	1
NM_001039175	799	1390	RIP_p10_peak_447	160.874	0	0	1	Elovl1	0
NM_001039176	997	1588	RIP_p10_peak_448	160.874	0	0	1	Elovl1	0
NM_001039179	5584	6399	RIP_p10_peak_449	105.385	0	0	1	Bicd2	0
NM_001039180	3763	4578	RIP_p10_peak_450	105.385	0	0	1	Bicd2	0
NM_001039198	78	436	RIP_p10_peak_451	33.3608	1	1	0	Zfhx2	0
NM_001039198	604	862	RIP_p10_peak_452	33.3608	0	1	0	Zfhx2	0
NM_001039200	4081	4290	RIP_p10_peak_453	39.6735	0	0	1	Emc1	0
NM_001039200	4436	5048	RIP_p10_peak_454	108.663	0	0	1	Emc1	1
NM_001039214	3855	4068	RIP_p10_peak_455	10.9167	0	0	1	Mex3c	0
NM_001039239	2848	3096	RIP_p10_peak_456	34.7057	0	0	1	Zfp808	0
NM_001039351	3327	3680	RIP_p10_peak_457	40.3819	0	0	1	Nolc1	0
NM_001039352	3333	3686	RIP_p10_peak_458	40.3819	0	0	1	Nolc1	0
NM_001039353	3330	3683	RIP_p10_peak_459	40.3819	0	0	1	Nolc1	0
NM_001039356	304	1841	RIP_p10_peak_460	198.644	0	1	1	Hmga1	1
NM_001039363	721	1097	RIP_p10_peak_461	28.9996	0	1	0	Tsc2	0
NM_001039368	379	580	RIP_p10_peak_462	57.6823	0	1	1	Polr2k	0
NM_001039390	795	1184	RIP_p10_peak_463	48.8475	0	0	1	Pkig	0
NM_001039391	709	1098	RIP_p10_peak_464	48.8475	0	0	1	Pkig	0
NM_001039392	116	558	RIP_p10_peak_465	132.443	1	1	1	Tmsb10	0
NM_001039472	2178	2416	RIP_p10_peak_466	25.1347	0	1	0	Kif21b	0
NM_001039472	8152	9152	RIP_p10_peak_467	241.398	0	0	1	Kif21b	0
NM_001039474	2302	2721	RIP_p10_peak_468	27.9321	0	1	0	Tcerg1	0
NM_001039474	3443	4231	RIP_p10_peak_469	60.4231	0	0	1	Tcerg1	0
NM_001039482	137	563	RIP_p10_peak_470	42.2249	1	1	0	Klhl20	0
NM_001039483	2149	2365	RIP_p10_peak_471	104.381	0	0	1	Tmco1	0
NM_001039484	2248	2488	RIP_p10_peak_472	137.511	0	0	1	Kcnj10	0
NM_001039493	312	733	RIP_p10_peak_473	43.7927	1	1	0	Plekhm3	0
NM_001039509	2141	2889	RIP_p10_peak_474	78.1467	0	0	1	Pnkd	1
NM_001039512	3103	3307	RIP_p10_peak_475	24.3682	0	0	1	Ivns1abp	0
NM_001039514	1082	1379	RIP_p10_peak_476	20.1208	0	1	1	Dhps	0
NM_001039520	2729	3580	RIP_p10_peak_477	158.219	0	1	1	Dnm2	0
NM_001039522	1727	2237	RIP_p10_peak_478	182.826	0	1	1	Leo1	0
NM_001039530	177	443	RIP_p10_peak_479	48.7161	0	1	0	Parp14	0
NM_001039534	755	1133	RIP_p10_peak_480	32.2271	0	1	1	Pstk	0
NM_001039551	4037	4324	RIP_p10_peak_481	50.3182	0	0	1	Cnnm3	0
NM_001039556	2457	2757	RIP_p10_peak_482	39.0021	0	1	0	Rad54b	0
NM_001039581	6037	6445	RIP_p10_peak_483	65.6176	0	0	1	Abca3	0
NM_001039692	842	1164	RIP_p10_peak_484	40.7966	0	1	0	Arhgap12	0
NM_001039701	799	2025	RIP_p10_peak_485	120.715	0	0	1	Il1rn	0
NM_001039701	2246	2521	RIP_p10_peak_486	218.474	0	0	1	Il1rn	0
NM_001039723	1624	1846	RIP_p10_peak_487	24.0286	0	0	1	Tmem120b	0
NM_001039878	3108	3563	RIP_p10_peak_488	139.888	0	0	1	Strn4	0
NM_001039959	218	636	RIP_p10_peak_489	53.906	1	1	0	Ahnak	0
NM_001040072	6874	7211	RIP_p10_peak_490	82.9893	0	0	1	Nynrin	0
NM_001040106	19063	19391	RIP_p10_peak_491	140.403	0	0	1	Aak1	0
NM_001040111	3742	5221	RIP_p10_peak_492	97.3544	0	1	1	Arap1	0
NM_001040112	3219	4700	RIP_p10_peak_493	97.3544	0	1	1	Arap1	0
NM_001040130	178	379	RIP_p10_peak_494	18.7379	0	1	1	Tmem141	0
NM_001040131	2826	3494	RIP_p10_peak_495	52.8994	0	1	1	Eif4g2	0
NM_001040131	4075	4995	RIP_p10_peak_496	65.8949	0	0	1	Eif4g2	0
NM_001040187	182	800	RIP_p10_peak_497	50.0391	1	1	0	Ddx17	0
NM_001040398	7282	8897	RIP_p10_peak_498	148.119	0	0	1	Setd1b	1
NM_001040403	1739	2659	RIP_p10_peak_499	145.571	0	0	1	Flot2	0
NM_001040435	1159	2670	RIP_p10_peak_500	246.45	0	1	1	Tacc3	0
NM_001040683	125	617	RIP_p10_peak_501	64.0127	0	1	0	Med15	0
NM_001040684	1338	1821	RIP_p10_peak_502	96.0058	0	0	1	Hsd3b7	0
NM_001040690	79	504	RIP_p10_peak_503	34.5827	1	1	0	Rap1gds1	0
NM_001040691	1355	1874	RIP_p10_peak_504	97.7015	0	0	1	Ung	1
NM_001040695	177	377	RIP_p10_peak_505	30.5945	0	1	0	Uevld	0
NM_001040696	119	455	RIP_p10_peak_506	29.6468	1	1	0	Nlrp1b	0
NM_001042408	983	1711	RIP_p10_peak_507	159.105	0	0	1	Txnl4a	0
NM_001042421	6438	6889	RIP_p10_peak_508	85.814	0	1	1	Kntc1	0
NM_001042484	375	675	RIP_p10_peak_509	19.3759	0	1	1	Golga7	0
NM_001042487	1587	3661	RIP_p10_peak_510	67.5176	0	1	1	Dlgap4	0
NM_001042488	886	2960	RIP_p10_peak_511	67.5176	0	1	1	Dlgap4	0
NM_001042489	2029	2812	RIP_p10_peak_512	229.105	0	0	1	Hvcn1	0
NM_001042499	1252	1640	RIP_p10_peak_513	33.4226	0	0	1	Rabl3	0
NM_001042499	1693	2045	RIP_p10_peak_514	80.7769	0	0	1	Rabl3	0
NM_001042513	2955	3467	RIP_p10_peak_515	79.1451	0	0	1	Txnrd1	0
NM_001042514	3043	3555	RIP_p10_peak_516	79.1451	0	0	1	Txnrd1	0
NM_001042523	3172	3684	RIP_p10_peak_517	79.1451	0	0	1	Txnrd1	0
NM_001042527	370	575	RIP_p10_peak_518	21.7943	0	1	0	Blm	0
NM_001042534	453	1451	RIP_p10_peak_519	114.082	0	1	1	Capg	0
NM_001042557	1544	1765	RIP_p10_peak_520	132.621	0	1	1	Map2k7	0
NM_001042558	199	494	RIP_p10_peak_521	28.4724	1	0	0	Apaf1	0
NM_001042565	175	503	RIP_p10_peak_522	15.5422	1	0	0	Wsb1	0
NM_001042580	242	993	RIP_p10_peak_523	194.76	0	1	1	Cd63	0
NM_001042593	2581	2819	RIP_p10_peak_524	34.9627	0	0	1	Hbs1l	0
NM_001042605	181	1466	RIP_p10_peak_525	116.073	0	1	1	Cd74	1
NM_001042613	1259	2060	RIP_p10_peak_526	129.042	0	0	1	Sepp1	0
NM_001042614	1342	2143	RIP_p10_peak_527	129.042	0	0	1	Sepp1	0
NM_001042652	1647	1852	RIP_p10_peak_528	21.8802	0	1	1	Nusap1	0
NM_001042652	1952	2595	RIP_p10_peak_529	186.232	0	0	1	Nusap1	0
NM_001042660	4079	4303	RIP_p10_peak_530	33.7024	0	0	1	Smad7	0
NM_001042727	77	499	RIP_p10_peak_531	91.2607	1	1	0	Rarg	0
NM_001042743	177	504	RIP_p10_peak_532	24.9889	1	1	0	Mast2	0
NM_001043355	1574	2027	RIP_p10_peak_533	43.6532	0	0	1	Map6	0
NM_001044383	1207	1934	RIP_p10_peak_534	102.841	0	1	0	Ubtf	1
NM_001044383	2158	2480	RIP_p10_peak_535	25.1446	0	1	1	Ubtf	0
NM_001044386	195	431	RIP_p10_peak_536	19.9056	1	0	0	Zfx	0
NM_001044386	1511	1833	RIP_p10_peak_537	33.39	0	1	0	Zfx	0
NM_001044389	2216	2439	RIP_p10_peak_538	33.5803	0	0	1	Clpx	0
NM_001044703	1962	2183	RIP_p10_peak_539	16.1145	0	0	1	Zscan21	0
NM_001044704	2028	2249	RIP_p10_peak_540	16.1145	0	0	1	Zscan21	0
NM_001044705	1943	2164	RIP_p10_peak_541	16.1145	0	0	1	Zscan21	0
NM_001044718	3217	3496	RIP_p10_peak_542	53.2528	0	0	1	Zfp41	0
NM_001044719	134	849	RIP_p10_peak_543	82.4477	1	1	0	D17Wsu92e	0
NM_001044744	306	512	RIP_p10_peak_544	44.9536	0	1	0	Gcdh	0
NM_001045486	3580	3963	RIP_p10_peak_545	26.3823	0	0	1	Zfp180	0
NM_001045489	77	925	RIP_p10_peak_546	94.8165	1	1	0	Mfge8	0
NM_001045513	74	938	RIP_p10_peak_547	60.8875	1	1	0	Raph1	0
NM_001045513	1276	1669	RIP_p10_peak_548	19.0621	0	1	0	Raph1	0
NM_001045513	1859	2187	RIP_p10_peak_549	30.5945	0	1	0	Raph1	0
NM_001045513	5897	7102	RIP_p10_peak_550	53.3618	0	0	1	Raph1	0
NM_001045514	437	679	RIP_p10_peak_551	18.144	0	1	0	Akna	0
NM_001045515	121	921	RIP_p10_peak_552	62.7882	1	1	0	Synj1	0
NM_001045520	3126	3357	RIP_p10_peak_553	65.3285	0	0	1	Clint1	0
NM_001045523	3568	4429	RIP_p10_peak_554	170.861	0	0	1	Bahd1	1
NM_001045528	120	376	RIP_p10_peak_555	49.008	1	1	0	Fkbp15	0
NM_001045528	434	803	RIP_p10_peak_556	28.9996	0	1	0	Fkbp15	0
NM_001045536	10854	11195	RIP_p10_peak_557	84.3169	0	0	1	Zzef1	0
NM_001045558	1811	2018	RIP_p10_peak_558	24.9499	0	0	1	Pick1	0
NM_001045559	2682	2896	RIP_p10_peak_559	35.1844	0	0	1	Zfp952	0
NM_001045863	1144	1511	RIP_p10_peak_560	26.8168	0	1	1	Nelfe	0
NM_001045864	1230	1597	RIP_p10_peak_561	26.8168	0	1	1	Nelfe	0
NM_001045959	3486	3778	RIP_p10_peak_562	21.4845	0	1	0	Mink1	0
NM_001045959	4128	5015	RIP_p10_peak_563	254.818	0	1	1	Mink1	1
NM_001045964	3507	3799	RIP_p10_peak_564	21.4845	0	1	0	Mink1	0
NM_001045964	4149	5036	RIP_p10_peak_565	254.818	0	1	1	Mink1	1
NM_001046637	76	613	RIP_p10_peak_566	97.9246	1	1	0	Snrpa	0
NM_001047159	779	986	RIP_p10_peak_567	26.0081	0	1	0	Net1	0
NM_001047604	435	670	RIP_p10_peak_568	25.3877	0	1	0	Ttc21b	0
NM_001048061	963	1760	RIP_p10_peak_569	56.238	0	1	1	Hnrnpab	0
NM_001048143	4315	4887	RIP_p10_peak_570	65.0456	0	0	1	Mon1b	0
NM_001048168	120	384	RIP_p10_peak_571	38.6582	1	1	0	Nfyc	0
NM_001048227	748	1062	RIP_p10_peak_572	66.3624	0	0	1	Dbndd2	0
NM_001048228	772	1086	RIP_p10_peak_573	66.3624	0	0	1	Dbndd2	0
NM_001048229	775	1089	RIP_p10_peak_574	66.3624	0	0	1	Dbndd2	0
NM_001076554	7511	8065	RIP_p10_peak_575	92.7695	0	1	1	Sptan1	0
NM_001076676	3573	3921	RIP_p10_peak_576	54.3727	0	0	1	Usp33	0
NM_001076681	2447	2648	RIP_p10_peak_577	54.3014	0	0	1	Lyrm9	0
NM_001076789	76	1164	RIP_p10_peak_578	105.851	1	1	1	Cbx5	0
NM_001076789	6731	7045	RIP_p10_peak_579	36.461	0	0	1	Cbx5	0
NM_001076789	8112	8748	RIP_p10_peak_580	86.1817	0	0	1	Cbx5	0
NM_001077184	736	1442	RIP_p10_peak_581	217.784	0	1	1	Bsg	1
NM_001077190	596	921	RIP_p10_peak_582	49.4401	0	1	0	Abi1	0
NM_001077192	596	921	RIP_p10_peak_583	49.4401	0	1	0	Abi1	0
NM_001077193	596	921	RIP_p10_peak_584	49.4401	0	1	0	Abi1	0
NM_001077264	70	871	RIP_p10_peak_585	64.4286	1	1	0	Ap2a1	0
NM_001077265	5108	6782	RIP_p10_peak_586	58.5707	0	0	1	Hnrnpd	1
NM_001077266	5108	6719	RIP_p10_peak_587	58.5707	0	0	1	Hnrnpd	1
NM_001077267	5108	6598	RIP_p10_peak_588	42.1037	0	0	1	Hnrnpd	1
NM_001077359	123	857	RIP_p10_peak_589	50.2563	1	1	0	Git2	0
NM_001077360	123	857	RIP_p10_peak_590	50.2563	1	1	0	Git2	0
NM_001077363	2355	3151	RIP_p10_peak_591	167.789	0	0	1	Ptbp1	1
NM_001077364	133	922	RIP_p10_peak_592	52.4649	1	1	1	Tsc22d3	0
NM_001077403	745	963	RIP_p10_peak_593	41.8801	1	1	0	Nrp2	0
NM_001077403	3910	4204	RIP_p10_peak_594	27.5477	0	0	1	Nrp2	0
NM_001077403	4760	6780	RIP_p10_peak_595	375.092	0	0	1	Nrp2	0
NM_001077404	745	963	RIP_p10_peak_596	41.8801	1	1	0	Nrp2	0
NM_001077404	3895	4189	RIP_p10_peak_597	27.5477	0	0	1	Nrp2	0
NM_001077404	4745	6765	RIP_p10_peak_598	375.092	0	0	1	Nrp2	0
NM_001077405	745	963	RIP_p10_peak_599	41.8801	1	1	0	Nrp2	0
NM_001077405	3186	3386	RIP_p10_peak_600	24.8072	0	1	0	Nrp2	0
NM_001077405	3844	4138	RIP_p10_peak_601	27.5477	0	0	1	Nrp2	0
NM_001077405	4694	6714	RIP_p10_peak_602	375.092	0	0	1	Nrp2	0
NM_001077406	745	963	RIP_p10_peak_603	41.8801	1	1	0	Nrp2	0
NM_001077406	3185	3393	RIP_p10_peak_604	26.7939	0	1	0	Nrp2	0
NM_001077406	3599	4745	RIP_p10_peak_605	293.868	0	1	1	Nrp2	0
NM_001077407	745	963	RIP_p10_peak_606	41.8801	1	1	0	Nrp2	0
NM_001077407	3186	3401	RIP_p10_peak_607	25.7804	0	1	0	Nrp2	0
NM_001077407	3585	4730	RIP_p10_peak_608	293.469	0	1	1	Nrp2	0
NM_001077411	1421	2018	RIP_p10_peak_609	88.8057	0	1	1	Gba	0
NM_001077495	191	750	RIP_p10_peak_610	34.2466	1	1	0	Pik3r1	0
NM_001077496	537	739	RIP_p10_peak_611	19.7289	0	1	0	Evi2b	0
NM_001077496	1752	2426	RIP_p10_peak_612	90.3283	0	0	1	Evi2b	0
NM_001077496	2536	2849	RIP_p10_peak_613	27.1032	0	0	1	Evi2b	0
NM_001077507	3192	3765	RIP_p10_peak_614	56.1624	0	1	1	Gnas	0
NM_001077510	1179	1752	RIP_p10_peak_615	56.1624	0	1	1	Gnas	0
NM_001077514	2984	3194	RIP_p10_peak_616	86.4193	0	0	1	Slc1a2	0
NM_001077515	2411	2621	RIP_p10_peak_617	86.4193	0	0	1	Slc1a2	0
NM_001077695	119	689	RIP_p10_peak_618	55.9936	1	1	0	Ncoa2	0
NM_001077698	1373	1702	RIP_p10_peak_619	28.263	0	1	0	Fmnl1	0
NM_001077698	2423	3817	RIP_p10_peak_620	379.356	0	1	1	Fmnl1	1
NM_001077705	128	516	RIP_p10_peak_621	41.0931	1	1	0	Ptpn6	0
NM_001077707	6727	6933	RIP_p10_peak_622	40.1306	0	0	1	Shprh	0
NM_001077709	194	615	RIP_p10_peak_623	35.6843	0	1	0	Slc39a7	0
NM_001077712	5779	6008	RIP_p10_peak_624	57.998	0	0	1	Stag2	0
NM_001078167	2876	3339	RIP_p10_peak_625	82.7407	0	0	1	Srsf1	0
NM_001078167	5266	5585	RIP_p10_peak_626	38.5026	0	0	1	Srsf1	0
NM_001078649	798	1013	RIP_p10_peak_627	56.649	0	0	1	Tmem134	0
NM_001079686	63	859	RIP_p10_peak_628	92.3655	0	1	0	Syne1	0
NM_001079686	913	1161	RIP_p10_peak_629	47.5004	0	1	0	Syne1	0
NM_001079686	1264	1464	RIP_p10_peak_630	25.9798	0	1	0	Syne1	0
NM_001079686	6892	7215	RIP_p10_peak_631	43.0705	0	1	0	Syne1	0
NM_001079694	224	1577	RIP_p10_peak_632	52.8244	0	1	1	Srsf5	0
NM_001079695	452	1703	RIP_p10_peak_633	52.8244	0	1	1	Srsf5	0
NM_001079814	178	384	RIP_p10_peak_634	34.3392	0	1	0	Glyr1	0
NM_001079814	498	814	RIP_p10_peak_635	21.2051	0	1	0	Glyr1	0
NM_001079824	917	1228	RIP_p10_peak_636	24.6584	0	1	1	Hnrnph3	0
NM_001079844	4070	4347	RIP_p10_peak_637	66.1838	0	0	1	Gpc6	0
NM_001079876	736	977	RIP_p10_peak_638	31.3776	0	1	0	Gas2l3	0
NM_001079901	2374	3171	RIP_p10_peak_639	94.3184	0	0	1	Repin1	0
NM_001079902	2371	3168	RIP_p10_peak_640	94.3184	0	0	1	Repin1	0
NM_001079903	2303	3100	RIP_p10_peak_641	94.3184	0	0	1	Repin1	0
NM_001079904	2300	3097	RIP_p10_peak_642	94.3184	0	0	1	Repin1	0
NM_001079905	2185	2982	RIP_p10_peak_643	94.3184	0	0	1	Repin1	0
NM_001080126	1106	2020	RIP_p10_peak_644	96.5356	0	1	1	Casp8	0
NM_001080127	777	1849	RIP_p10_peak_645	62.0005	0	1	1	Rnps1	0
NM_001080128	596	1668	RIP_p10_peak_646	62.0005	0	1	1	Rnps1	0
NM_001080129	61	506	RIP_p10_peak_647	29.8486	1	1	0	Tmpo	0
NM_001080129	1617	2059	RIP_p10_peak_648	47.7981	0	1	1	Tmpo	0
NM_001080130	61	506	RIP_p10_peak_649	29.8486	1	1	0	Tmpo	0
NM_001080130	1617	2059	RIP_p10_peak_650	47.7981	0	0	1	Tmpo	0
NM_001080131	61	506	RIP_p10_peak_651	29.8486	1	1	0	Tmpo	0
NM_001080131	1617	2059	RIP_p10_peak_652	47.7981	0	0	1	Tmpo	0
NM_001080132	61	506	RIP_p10_peak_653	29.8486	1	1	0	Tmpo	0
NM_001080132	1617	2059	RIP_p10_peak_654	47.7981	0	0	1	Tmpo	0
NM_001080158	492	803	RIP_p10_peak_655	19.601	0	1	1	Cenpm	0
NM_001080384	220	1131	RIP_p10_peak_656	138.742	0	1	1	Clta	0
NM_001080385	220	1221	RIP_p10_peak_657	139.968	0	1	1	Clta	0
NM_001080386	220	1125	RIP_p10_peak_658	138.742	0	1	1	Clta	0
NM_001080387	2296	2734	RIP_p10_peak_659	24.5925	0	0	1	Srsf10	0
NM_001080388	70	1104	RIP_p10_peak_660	82.34	1	1	0	Mark2	0
NM_001080388	1199	1761	RIP_p10_peak_661	29.6759	0	1	0	Mark2	0
NM_001080389	70	1104	RIP_p10_peak_662	82.34	1	1	0	Mark2	0
NM_001080389	1199	1761	RIP_p10_peak_663	29.6759	0	1	0	Mark2	0
NM_001080390	70	1104	RIP_p10_peak_664	82.34	1	1	0	Mark2	0
NM_001080390	1199	1761	RIP_p10_peak_665	29.6759	0	1	0	Mark2	0
NM_001080754	4717	5023	RIP_p10_peak_666	38.8106	0	0	1	Ambra1	0
NM_001080755	3986	4244	RIP_p10_peak_667	12.4249	0	0	1	Zzz3	0
NM_001080774	4215	4630	RIP_p10_peak_668	83.8849	0	0	1	Myo1c	0
NM_001080775	4208	4623	RIP_p10_peak_669	83.8849	0	0	1	Myo1c	0
NM_001080793	1454	1755	RIP_p10_peak_670	17.3097	0	1	0	Ash2l	0
NM_001080794	188	557	RIP_p10_peak_671	35.4948	1	1	0	G3bp2	0
NM_001080795	188	557	RIP_p10_peak_672	35.4948	1	1	0	G3bp2	0
NM_001080796	188	557	RIP_p10_peak_673	35.4948	1	1	0	G3bp2	0
NM_001080797	188	557	RIP_p10_peak_674	35.4948	1	1	0	G3bp2	0
NM_001080798	8058	8355	RIP_p10_peak_675	77.4347	0	0	1	Aff1	0
NM_001080814	202	653	RIP_p10_peak_676	63.2103	0	1	0	Fat3	0
NM_001080819	121	1457	RIP_p10_peak_677	106.689	0	1	0	Arid1a	0
NM_001080819	6435	6736	RIP_p10_peak_678	61.2965	0	1	0	Arid1a	0
NM_001080820	3283	3668	RIP_p10_peak_679	82.0021	0	0	1	Cass4	0
NM_001080927	419	625	RIP_p10_peak_680	30.3612	0	1	0	Rbpj	0
NM_001080927	2886	4269	RIP_p10_peak_681	94.9922	0	0	1	Rbpj	0
NM_001080927	4838	5493	RIP_p10_peak_682	151.632	0	0	1	Rbpj	0
NM_001080928	310	511	RIP_p10_peak_683	30.3612	0	1	0	Rbpj	0
NM_001080928	2772	4155	RIP_p10_peak_684	94.9922	0	0	1	Rbpj	0
NM_001080928	4724	5379	RIP_p10_peak_685	151.632	0	0	1	Rbpj	0
NM_001080930	307	873	RIP_p10_peak_686	43.992	1	1	0	Atxn1l	0
NM_001080932	3566	3883	RIP_p10_peak_687	41.3169	0	0	1	Foxk2	0
NM_001080932	4694	5048	RIP_p10_peak_688	85.9449	0	0	1	Foxk2	0
NM_001080944	66	559	RIP_p10_peak_689	85.8239	1	1	0	Atp8b4	0
NM_001080948	5698	5943	RIP_p10_peak_690	25.1347	0	0	1	Larp4	0
NM_001080948	6077	6577	RIP_p10_peak_691	87.3367	0	0	1	Larp4	1
NM_001080949	184	679	RIP_p10_peak_692	29.7816	0	1	0	Ttc5	0
NM_001080964	115	810	RIP_p10_peak_693	80.0301	0	1	0	Sp2	1
NM_001080968	3751	4395	RIP_p10_peak_694	113.17	0	0	1	Golga2	1
NM_001080974	694	903	RIP_p10_peak_695	26.9098	0	0	1	Sri	0
NM_001080974	1878	2079	RIP_p10_peak_696	41.9957	0	0	1	Sri	0
NM_001081001	10082	10579	RIP_p10_peak_697	85.814	0	1	1	Brca2	0
NM_001081006	6821	7050	RIP_p10_peak_698	20.7202	0	0	1	Etl4	0
NM_001081011	1331	1710	RIP_p10_peak_699	28.6018	0	1	0	Srgap2	0
NM_001081016	4326	5899	RIP_p10_peak_700	210.567	0	0	1	Zc3h7b	1
NM_001081019	659	1009	RIP_p10_peak_701	37.9965	0	0	1	Gm12657	0
NM_001081022	5855	6060	RIP_p10_peak_702	61.5982	0	0	1	D430042O09Rik	1
NM_001081028	58	800	RIP_p10_peak_703	71.6963	1	1	0	Sipa1l3	1
NM_001081032	523	735	RIP_p10_peak_704	43.6501	0	1	0	Gm8909	0
NM_001081041	253	675	RIP_p10_peak_705	51.2064	0	1	0	Vps51	0
NM_001081043	128	495	RIP_p10_peak_706	22.0798	0	1	0	Ptpn23	0
NM_001081045	791	1167	RIP_p10_peak_707	21.9314	0	1	0	Kansl1	0
NM_001081049	178	615	RIP_p10_peak_708	42.8586	0	1	0	Kmt2a	1
NM_001081049	1137	1344	RIP_p10_peak_709	30.9195	0	1	0	Kmt2a	0
NM_001081056	130	568	RIP_p10_peak_710	56.5695	1	1	0	Xpot	0
NM_001081058	1677	1879	RIP_p10_peak_711	16.776	0	1	0	Cdk13	0
NM_001081059	124	510	RIP_p10_peak_712	68.0321	0	1	0	Mcur1	0
NM_001081059	720	922	RIP_p10_peak_713	27.8942	0	1	0	Mcur1	0
NM_001081071	3982	4492	RIP_p10_peak_714	198.195	0	0	1	Lclat1	0
NM_001081075	727	1046	RIP_p10_peak_715	27.2404	0	1	0	Fra10ac1	0
NM_001081079	352	1100	RIP_p10_peak_716	19.1238	0	1	0	Ogfrl1	0
NM_001081079	3014	3742	RIP_p10_peak_717	60.0244	0	0	1	Ogfrl1	0
NM_001081080	955	1157	RIP_p10_peak_718	42.2503	0	1	0	Phf3	0
NM_001081080	1391	1825	RIP_p10_peak_719	21.7111	0	1	0	Phf3	0
NM_001081086	2174	2855	RIP_p10_peak_720	42.3194	0	1	1	Ppig	1
NM_001081087	2188	2393	RIP_p10_peak_721	112.292	0	0	1	Klhl41	0
NM_001081090	1315	1573	RIP_p10_peak_722	25.8571	0	1	0	Esf1	0
NM_001081092	186	744	RIP_p10_peak_723	15.5656	0	1	0	Taf4a	0
NM_001081093	220	623	RIP_p10_peak_724	43.4847	1	1	0	Arfip1	0
NM_001081094	157	570	RIP_p10_peak_725	26.9568	1	1	0	Znhit6	0
NM_001081094	1363	1748	RIP_p10_peak_726	25.9985	0	1	1	Znhit6	0
NM_001081097	4697	5061	RIP_p10_peak_727	59.2335	0	0	1	Grik3	0
NM_001081098	72	614	RIP_p10_peak_728	65.6909	1	1	0	Zfp362	0
NM_001081098	959	1164	RIP_p10_peak_729	25.6764	0	1	0	Zfp362	0
NM_001081099	273	473	RIP_p10_peak_730	20.2847	0	1	0	Aunip	0
NM_001081099	589	799	RIP_p10_peak_731	17.3794	0	1	0	Aunip	0
NM_001081102	4070	4524	RIP_p10_peak_732	56.4549	0	1	1	Whsc1	0
NM_001081102	6271	6939	RIP_p10_peak_733	132.121	0	0	1	Whsc1	1
NM_001081103	3112	3699	RIP_p10_peak_734	98.1565	0	0	1	Stim2	0
NM_001081107	197	514	RIP_p10_peak_735	35.0524	0	1	0	Helq	0
NM_001081108	502	922	RIP_p10_peak_736	64.7506	0	1	1	Lamtor4	1
NM_001081109	7831	8102	RIP_p10_peak_737	62.9063	0	0	1	Lmtk2	0
NM_001081112	3132	3388	RIP_p10_peak_738	33.3608	0	1	0	Ankrd26	0
NM_001081113	125	497	RIP_p10_peak_739	48.5689	1	1	0	Ipo8	0
NM_001081117	74	1218	RIP_p10_peak_740	77.6524	1	1	0	Mki67	0
NM_001081117	6788	7289	RIP_p10_peak_741	37.5364	0	1	0	Mki67	0
NM_001081118	4954	5396	RIP_p10_peak_742	110.586	0	1	1	Phrf1	0
NM_001081149	8467	8741	RIP_p10_peak_743	96.5098	0	0	1	Kat6a	0
NM_001081149	8887	9165	RIP_p10_peak_744	93.259	0	0	1	Kat6a	0
NM_001081154	187	561	RIP_p10_peak_745	52.9278	1	1	0	Marf1	0
NM_001081158	4702	5433	RIP_p10_peak_746	53.8395	0	0	1	Cluh	0
NM_001081164	6677	7361	RIP_p10_peak_747	68.7747	0	0	1	Otud4	0
NM_001081170	3029	3238	RIP_p10_peak_748	35.838	0	0	1	Pacs2	0
NM_001081170	3604	3864	RIP_p10_peak_749	89.1599	0	0	1	Pacs2	0
NM_001081170	4134	5520	RIP_p10_peak_750	261.429	0	0	1	Pacs2	1
NM_001081178	4788	4988	RIP_p10_peak_751	52.05	0	0	1	Gpr116	0
NM_001081184	5481	5822	RIP_p10_peak_752	37.357	0	0	1	Focad	0
NM_001081188	257	1086	RIP_p10_peak_753	131.912	0	1	1	Exosc7	0
NM_001081195	1622	2794	RIP_p10_peak_754	57.4074	0	1	0	Arid4a	0
NM_001081195	4176	4481	RIP_p10_peak_755	23.1852	0	0	1	Arid4a	0
NM_001081195	4540	4896	RIP_p10_peak_756	55.6565	0	0	1	Arid4a	0
NM_001081196	1401	1617	RIP_p10_peak_757	23.0858	0	1	0	Hnrnpul2	0
NM_001081196	3018	3265	RIP_p10_peak_758	30.4241	0	1	1	Hnrnpul2	0
NM_001081196	3514	3741	RIP_p10_peak_759	55.0244	0	0	1	Hnrnpul2	0
NM_001081196	5092	5763	RIP_p10_peak_760	66.0947	0	0	1	Hnrnpul2	1
NM_001081203	194	438	RIP_p10_peak_761	29.0281	0	1	0	Sbno1	0
NM_001081203	7752	8004	RIP_p10_peak_762	27.8942	0	0	1	Sbno1	0
NM_001081204	3925	4555	RIP_p10_peak_763	38.3155	0	0	1	B3glct	0
NM_001081210	1032	1429	RIP_p10_peak_764	42.7828	0	1	1	Mrpl44	0
NM_001081213	191	625	RIP_p10_peak_765	64.261	0	1	0	Ermp1	0
NM_001081214	4586	5237	RIP_p10_peak_766	69.3323	0	1	1	Pprc1	0
NM_001081221	5538	5873	RIP_p10_peak_767	46.4129	0	0	1	Ercc6	0
NM_001081225	6486	6922	RIP_p10_peak_768	49.4171	0	0	1	Fam178a	0
NM_001081232	178	378	RIP_p10_peak_769	39.3387	1	0	0	D5Ertd579e	0
NM_001081235	5620	5940	RIP_p10_peak_770	213.115	0	0	1	Mn1	0
NM_001081241	2005	2756	RIP_p10_peak_771	24.6584	0	1	0	Fam65a	0
NM_001081241	3395	4165	RIP_p10_peak_772	220.574	0	1	1	Fam65a	0
NM_001081251	2957	3418	RIP_p10_peak_773	65.2495	0	1	0	Pbrm1	0
NM_001081251	7659	8165	RIP_p10_peak_774	68.6301	0	0	1	Pbrm1	0
NM_001081255	5212	5453	RIP_p10_peak_775	46.1997	0	0	1	Lrch3	0
NM_001081256	6352	6751	RIP_p10_peak_776	90.902	0	0	1	Kdm3b	0
NM_001081259	124	793	RIP_p10_peak_777	70.8901	0	1	0	Mfsd7b	0
NM_001081260	5540	5777	RIP_p10_peak_778	34.0792	0	0	1	Tnks1bp1	0
NM_001081265	3040	3461	RIP_p10_peak_779	76.9428	0	0	1	Dnaaf5	1
NM_001081274	125	861	RIP_p10_peak_780	65.6337	0	1	0	Pgd	0
NM_001081275	664	994	RIP_p10_peak_781	124.621	0	1	1	Cfap126	0
NM_001081278	131	760	RIP_p10_peak_782	47.2544	1	1	0	Tbc1d4	0
NM_001081279	4017	4217	RIP_p10_peak_783	19.5563	0	0	1	Mfhas1	0
NM_001081279	5835	6455	RIP_p10_peak_784	104.996	0	0	1	Mfhas1	0
NM_001081282	187	972	RIP_p10_peak_785	30.1917	1	1	0	Ibtk	0
NM_001081290	75	864	RIP_p10_peak_786	85.7722	1	1	0	Prrc2c	0
NM_001081290	8348	8911	RIP_p10_peak_787	61.6033	0	1	1	Prrc2c	0
NM_001081293	1333	2008	RIP_p10_peak_788	41.5271	0	1	0	Rprd2	1
NM_001081298	595	864	RIP_p10_peak_789	34.4627	0	1	0	Lphn2	0
NM_001081304	304	680	RIP_p10_peak_790	26.3355	0	1	0	Atf6	0
NM_001081308	1774	2395	RIP_p10_peak_791	59.5071	0	1	0	Taok3	0
NM_001081308	2584	4287	RIP_p10_peak_792	185.076	0	1	1	Taok3	0
NM_001081309	4526	4925	RIP_p10_peak_793	71.0795	0	0	1	Pik3r4	0
NM_001081315	5360	5804	RIP_p10_peak_794	40.8688	0	0	1	Brpf3	0
NM_001081323	72	433	RIP_p10_peak_795	25.3877	1	1	0	Mphosph9	0
NM_001081332	4340	4674	RIP_p10_peak_796	26.5993	0	0	1	Slc9a5	0
NM_001081335	123	367	RIP_p10_peak_797	26.5649	1	1	0	Cul9	0
NM_001081337	172	622	RIP_p10_peak_798	45.4572	0	1	0	Sipa1l2	0
NM_001081340	7840	8380	RIP_p10_peak_799	94.441	0	0	1	Setd2	0
NM_001081344	2352	2595	RIP_p10_peak_800	34.8767	0	1	0	Stxbp5	0
NM_001081344	4520	4817	RIP_p10_peak_801	61.1433	0	0	1	Stxbp5	0
NM_001081355	248	448	RIP_p10_peak_802	41.7632	0	1	0	Prdm2	0
NM_001081356	1434	2158	RIP_p10_peak_803	40.6254	0	0	1	Vma21	0
NM_001081359	669	1401	RIP_p10_peak_804	65.759	0	1	0	Ubr5	1
NM_001081362	11716	12494	RIP_p10_peak_805	54.4585	0	0	1	Trrap	0
NM_001081363	121	325	RIP_p10_peak_806	50.3182	1	1	0	Cenpf	0
NM_001081363	1097	2293	RIP_p10_peak_807	144.128	0	1	0	Cenpf	0
NM_001081363	2716	4401	RIP_p10_peak_808	51.3127	0	1	0	Cenpf	0
NM_001081363	4458	4758	RIP_p10_peak_809	14.1945	0	1	0	Cenpf	0
NM_001081363	5037	5534	RIP_p10_peak_810	39.0021	0	1	0	Cenpf	0
NM_001081363	8881	9674	RIP_p10_peak_811	43.6532	0	1	1	Cenpf	0
NM_001081363	9876	10295	RIP_p10_peak_812	24.3651	0	0	1	Cenpf	0
NM_001081363	10442	10647	RIP_p10_peak_813	29.0325	0	0	1	Cenpf	0
NM_001081371	10480	10818	RIP_p10_peak_814	36.8731	0	0	1	Dmxl1	0
NM_001081373	120	814	RIP_p10_peak_815	64.2791	1	1	0	Cep164	0
NM_001081373	3604	3804	RIP_p10_peak_816	16.9658	0	1	0	Cep164	0
NM_001081373	4454	4691	RIP_p10_peak_817	18.57	0	0	1	Cep164	0
NM_001081373	4920	5373	RIP_p10_peak_818	22.9235	0	0	1	Cep164	0
NM_001081378	6682	7272	RIP_p10_peak_819	30.3777	0	0	1	Kidins220	0
NM_001081379	4447	4767	RIP_p10_peak_820	42.3869	0	1	0	Ankrd11	0
NM_001081379	5221	5428	RIP_p10_peak_821	28.1659	0	1	0	Ankrd11	0
NM_001081379	5936	6203	RIP_p10_peak_822	27.8853	0	1	0	Ankrd11	0
NM_001081381	986	1305	RIP_p10_peak_823	27.3011	0	0	1	Elp6	0
NM_001081381	1698	1939	RIP_p10_peak_824	29.9318	0	0	1	Elp6	0
NM_001081392	14730	14939	RIP_p10_peak_825	19.4484	0	1	0	Mdn1	0
NM_001081392	17638	17939	RIP_p10_peak_826	30.0232	0	0	1	Mdn1	0
NM_001081394	2834	3256	RIP_p10_peak_827	24.5337	0	0	1	Tmem248	0
NM_001081394	3361	3561	RIP_p10_peak_828	48.425	0	0	1	Tmem248	0
NM_001081406	130	378	RIP_p10_peak_829	39.0021	0	1	0	Lrr1	0
NM_001081415	1017	1393	RIP_p10_peak_830	17.4115	0	1	0	Samd1	0
NM_001081415	1596	2120	RIP_p10_peak_831	249.436	0	0	1	Samd1	0
NM_001081418	123	440	RIP_p10_peak_832	39.4216	0	1	0	Gltscr1	0
NM_001081418	2597	2907	RIP_p10_peak_833	26.8666	0	1	0	Gltscr1	0
NM_001081419	120	337	RIP_p10_peak_834	62.9209	0	1	0	Dip2a	0
NM_001081420	4093	4333	RIP_p10_peak_835	59.829	0	0	1	Fam206a	0
NM_001081422	7145	7465	RIP_p10_peak_836	30.5559	0	1	0	Bod1l	0
NM_001081422	9061	9631	RIP_p10_peak_837	38.5256	0	1	1	Bod1l	0
NM_001081423	4335	4866	RIP_p10_peak_838	64.9136	0	0	1	Ttll5	1
NM_001081426	7796	8042	RIP_p10_peak_839	33.3689	0	0	1	Dip2c	0
NM_001081433	123	323	RIP_p10_peak_840	42.5462	1	1	0	Ankrd44	0
NM_001081434	3124	3575	RIP_p10_peak_841	49.4713	0	0	1	Osbpl7	0
NM_001081436	186	386	RIP_p10_peak_842	28.9131	1	0	0	Ino80d	0
NM_001081453	127	377	RIP_p10_peak_843	28.1505	0	1	0	Nin	0
NM_001081453	479	679	RIP_p10_peak_844	23.2073	0	1	0	Nin	0
NM_001081454	77	502	RIP_p10_peak_845	87.5442	1	1	0	Furin	0
NM_001081457	3419	3936	RIP_p10_peak_846	44.5256	0	0	1	Ppp2r5c	0
NM_001081458	1446	1671	RIP_p10_peak_847	52.5315	0	1	1	Ppp2r5c	0
NM_001081458	2144	2412	RIP_p10_peak_848	57.2608	0	0	1	Ppp2r5c	0
NM_001081462	117	323	RIP_p10_peak_849	39.0021	1	1	0	Gtf2ird1	1
NM_001081463	117	323	RIP_p10_peak_850	39.0021	1	1	0	Gtf2ird1	1
NM_001081464	117	376	RIP_p10_peak_851	34.4627	1	1	0	Gtf2ird1	0
NM_001081465	117	376	RIP_p10_peak_852	34.4627	1	1	0	Gtf2ird1	0
NM_001081466	117	376	RIP_p10_peak_853	34.4627	1	1	0	Gtf2ird1	0
NM_001081467	117	323	RIP_p10_peak_854	39.0021	1	1	0	Gtf2ird1	1
NM_001081468	117	376	RIP_p10_peak_855	34.4627	1	1	0	Gtf2ird1	0
NM_001081469	117	376	RIP_p10_peak_856	34.4627	1	1	0	Gtf2ird1	0
NM_001081470	117	346	RIP_p10_peak_857	25.3877	1	1	0	Gtf2ird1	0
NM_001081633	160	380	RIP_p10_peak_858	32.4865	0	1	0	Dgcr14	0
NM_001081635	1236	2120	RIP_p10_peak_859	176.251	0	0	1	Ccnd3	0
NM_001081636	1281	2165	RIP_p10_peak_860	176.251	0	0	1	Ccnd3	0
NM_001081654	185	679	RIP_p10_peak_861	51.4441	1	1	0	Tex264	0
NM_001081656	5115	5866	RIP_p10_peak_862	73.1479	0	0	1	Neurl1b	0
NM_001081682	1301	1565	RIP_p10_peak_863	29.983	0	0	1	Gnb1l	0
NM_001081684	2468	2772	RIP_p10_peak_864	18.8385	0	1	0	Zbtb21	0
NM_001081685	2468	2772	RIP_p10_peak_865	18.8385	0	1	0	Zbtb21	0
NM_001081959	1567	2474	RIP_p10_peak_866	63.1556	0	1	1	Klc1	0
NM_001081960	4687	5640	RIP_p10_peak_867	114.14	0	0	1	Clasp2	0
NM_001081963	6278	6670	RIP_p10_peak_868	34.721	0	0	1	9430020K01Rik	0
NM_001081977	2646	2846	RIP_p10_peak_869	25.6834	0	0	1	Rnf144a	0
NM_001081979	298	563	RIP_p10_peak_870	30.9468	0	1	0	Mecp2	0
NM_001082414	3964	4453	RIP_p10_peak_871	32.8632	0	0	1	Sh3d19	0
NM_001082483	54	1894	RIP_p10_peak_872	289.84	1	1	0	Efr3b	1
NM_001082483	2461	2664	RIP_p10_peak_873	39.0201	0	1	1	Efr3b	0
NM_001082483	2956	3378	RIP_p10_peak_874	35.8938	0	0	1	Efr3b	0
NM_001082484	61	1106	RIP_p10_peak_875	85.1647	1	1	0	Snx27	0
NM_001082536	73	861	RIP_p10_peak_876	106.689	1	1	0	Mkl1	0
NM_001082960	3670	4708	RIP_p10_peak_877	63.6626	0	0	1	Itgam	1
NM_001083110	435	694	RIP_p10_peak_878	34.0406	0	1	0	Pja1	0
NM_001083114	3477	3803	RIP_p10_peak_879	31.6866	0	0	1	Pphln1	0
NM_001083188	259	1198	RIP_p10_peak_880	110.586	0	1	0	Lig1	0
NM_001083188	1793	3212	RIP_p10_peak_881	257.437	0	1	1	Lig1	0
NM_001083312	5348	5549	RIP_p10_peak_882	48.178	0	0	1	Gbp7	0
NM_001083317	2035	2782	RIP_p10_peak_883	221.592	0	0	1	Slc35a4	0
NM_001083319	3479	3705	RIP_p10_peak_884	23.142	0	0	1	Ubp1	0
NM_001083334	1475	2171	RIP_p10_peak_885	106.438	0	1	1	Bin1	0
NM_001083587	59	744	RIP_p10_peak_886	121.522	1	1	0	Tns3	1
NM_001083587	848	1871	RIP_p10_peak_887	76.5331	0	1	0	Tns3	0
NM_001083587	2052	2776	RIP_p10_peak_888	89.357	0	1	0	Tns3	0
NM_001083807	77	442	RIP_p10_peak_889	39.3322	1	1	0	Rusc1	0
NM_001083808	77	442	RIP_p10_peak_890	39.3322	1	1	0	Rusc1	0
NM_001083880	2230	2547	RIP_p10_peak_891	41.7632	0	0	1	1600012H06Rik	0
NM_001083881	2300	2617	RIP_p10_peak_892	41.7632	0	0	1	1600012H06Rik	0
NM_001083882	2482	2799	RIP_p10_peak_893	41.7632	0	0	1	1600012H06Rik	0
NM_001083921	176	379	RIP_p10_peak_894	26.8889	1	1	0	Rbck1	0
NM_001083927	4073	5214	RIP_p10_peak_895	83.6981	0	0	1	Tle3	1
NM_001083928	4019	5159	RIP_p10_peak_896	83.6981	0	0	1	Tle3	1
NM_001083937	2215	2446	RIP_p10_peak_897	38.6057	0	0	1	Slc35a2	0
NM_001083967	2357	2683	RIP_p10_peak_898	53.2511	0	0	1	Tcf4	0
NM_001083967	6193	6601	RIP_p10_peak_899	40.4375	0	0	1	Tcf4	0
NM_001085355	7865	8230	RIP_p10_peak_900	58.0911	0	0	1	Arid1b	0
NM_001085370	1730	1955	RIP_p10_peak_901	63.2103	0	1	0	Speg	0
NM_001085371	2197	2422	RIP_p10_peak_902	63.2103	0	1	0	Speg	0
NM_001085373	1042	1275	RIP_p10_peak_903	86.4113	0	1	0	Mcc	0
NM_001085374	1042	1275	RIP_p10_peak_904	86.4113	0	1	0	Mcc	0
NM_001085383	151	628	RIP_p10_peak_905	23.2299	0	1	0	Anxa9	0
NM_001085409	53	1539	RIP_p10_peak_906	205.624	1	1	0	Steap3	1
NM_001085415	56	635	RIP_p10_peak_907	29.9318	1	1	0	Zfp467	0
NM_001085415	722	922	RIP_p10_peak_908	25.2949	0	1	0	Zfp467	0
NM_001085415	974	1455	RIP_p10_peak_909	32.5001	0	1	0	Zfp467	0
NM_001085416	56	635	RIP_p10_peak_910	29.9318	1	1	1	Zfp467	0
NM_001085416	722	922	RIP_p10_peak_911	25.2949	0	0	1	Zfp467	0
NM_001085416	974	1455	RIP_p10_peak_912	32.5001	0	0	1	Zfp467	0
NM_001085440	6743	7391	RIP_p10_peak_913	31.8212	0	0	1	Smcr8	0
NM_001085448	76	924	RIP_p10_peak_914	67.652	1	1	0	Ctnnd1	1
NM_001085449	76	924	RIP_p10_peak_915	67.652	1	1	0	Ctnnd1	1
NM_001085450	76	924	RIP_p10_peak_916	67.652	1	1	0	Ctnnd1	1
NM_001085453	76	924	RIP_p10_peak_917	67.652	1	1	0	Ctnnd1	1
NM_001085472	186	1221	RIP_p10_peak_918	61.0562	0	1	0	Acin1	0
NM_001085473	186	1221	RIP_p10_peak_919	61.0562	0	1	0	Acin1	0
NM_001085473	3603	3878	RIP_p10_peak_920	24.7232	0	1	0	Acin1	0
NM_001085492	3147	3535	RIP_p10_peak_921	42.3005	0	1	0	Rere	0
NM_001085492	6131	7510	RIP_p10_peak_922	134.095	0	0	1	Rere	0
NM_001085495	8305	8779	RIP_p10_peak_923	81.5389	0	0	1	Arfgef2	0
NM_001085497	753	1269	RIP_p10_peak_924	47.9037	0	1	1	Slc25a43	0
NM_001085500	130	782	RIP_p10_peak_925	58.54	1	1	1	Cisd3	0
NM_001085508	3541	3776	RIP_p10_peak_926	258.713	0	0	1	Tmem8b	0
NM_001085549	2210	2412	RIP_p10_peak_927	56.0458	0	0	1	Trabd2b	0
NM_001093750	176	923	RIP_p10_peak_928	53.2528	0	1	0	Ptchd1	0
NM_001093750	3665	3875	RIP_p10_peak_929	28.6012	0	0	1	Ptchd1	0
NM_001093757	4477	5164	RIP_p10_peak_930	134.375	0	0	1	Ogfod1	0
NM_001093764	1387	3039	RIP_p10_peak_931	327.133	0	0	1	Myadm	1
NM_001093765	1336	2988	RIP_p10_peak_932	327.133	0	0	1	Myadm	1
NM_001093766	1274	2926	RIP_p10_peak_933	327.133	0	0	1	Myadm	1
NM_001097623	117	381	RIP_p10_peak_934	37.5396	1	0	0	Trerf1	0
NM_001097623	585	816	RIP_p10_peak_935	24.1648	1	1	0	Trerf1	0
NM_001097623	1299	2324	RIP_p10_peak_936	68.9992	0	1	0	Trerf1	0
NM_001097623	2685	3011	RIP_p10_peak_937	46.5468	0	1	0	Trerf1	0
NM_001097623	3231	4584	RIP_p10_peak_938	338.832	0	1	1	Trerf1	0
NM_001098168	4667	5546	RIP_p10_peak_939	111.516	0	0	1	Asap2	1
NM_001098227	1071	2189	RIP_p10_peak_940	64.9236	0	0	1	Sdcbp	0
NM_001098227	2337	2593	RIP_p10_peak_941	91.8557	0	0	1	Sdcbp	0
NM_001098425	188	441	RIP_p10_peak_942	17.1466	1	1	0	Sp3	0
NM_001098636	2333	2663	RIP_p10_peak_943	121.105	0	0	1	Pwwp2b	0
NM_001098810	409	722	RIP_p10_peak_944	28.394	0	1	1	Ptrh2	0
NM_001098836	134	457	RIP_p10_peak_945	33.046	1	1	0	Atxn7l3	1
NM_001098837	134	457	RIP_p10_peak_946	33.046	1	1	0	Atxn7l3	1
NM_001099276	6723	6943	RIP_p10_peak_947	109.907	0	0	1	Pik3c2b	0
NM_001099319	776	1172	RIP_p10_peak_948	42.9164	0	0	1	Gm12942	0
NM_001099348	179	446	RIP_p10_peak_949	37.134	1	0	0	Gm13305	0
NM_001099348_dup1	179	446	RIP_p10_peak_950	37.134	0	0	0	-	0
NM_001099349_dup2	4229	4429	RIP_p10_peak_951	27.2256	0	0	0	-	0
NM_001099349_dup3	4229	4429	RIP_p10_peak_952	27.2256	0	0	0	-	0
NM_001099634	251	1453	RIP_p10_peak_953	117.767	1	1	0	Myof	0
NM_001099634	3895	4295	RIP_p10_peak_954	28.1514	0	1	0	Myof	0
NM_001099637	295	504	RIP_p10_peak_955	27.2404	0	1	0	Cep170	0
NM_001099792	1692	1900	RIP_p10_peak_956	37.9027	0	0	1	Trmt61a	0
NM_001099793	1553	1761	RIP_p10_peak_957	37.9027	0	0	1	Trmt61a	0
NM_001099917	165	560	RIP_p10_peak_958	148.734	0	1	1	Smim24	0
NM_001100187	1480	1696	RIP_p10_peak_959	53.6855	0	1	1	Cyp4f37	0
NM_001100415_dup2	4229	4429	RIP_p10_peak_960	27.2256	0	0	0	-	0
NM_001100415_dup3	4229	4429	RIP_p10_peak_961	27.2256	0	0	0	-	0
NM_001100452	77	695	RIP_p10_peak_962	41.4564	1	1	0	Gltscr1l	0
NM_001100460	2634	3526	RIP_p10_peak_963	60.953	0	0	1	Zbtb42	0
NM_001100591	164	373	RIP_p10_peak_964	46.5183	1	1	0	Rc3h2	0
NM_001100596	904	1161	RIP_p10_peak_965	27.8705	0	1	0	Gm2002	0
NM_001100596_dup1	904	1161	RIP_p10_peak_966	27.8705	0	0	0	-	0
NM_001101433	76	746	RIP_p10_peak_967	117.003	0	1	1	Zcchc24	0
NM_001101433	857	1341	RIP_p10_peak_968	40.5989	0	0	1	Zcchc24	0
NM_001101478	2824	3047	RIP_p10_peak_969	85.8996	0	0	1	D3Ertd254e	0
NM_001101502	1997	2495	RIP_p10_peak_970	16.7575	0	0	1	Zfp703	1
NM_001101502	2550	3222	RIP_p10_peak_971	115.963	0	0	1	Zfp703	0
NM_001101804_dup2	4229	4429	RIP_p10_peak_972	27.2256	0	0	0	-	0
NM_001101804_dup3	4229	4429	RIP_p10_peak_973	27.2256	0	0	0	-	0
NM_001102400	486	962	RIP_p10_peak_974	51.0633	0	1	0	Dab2	0
NM_001102400	1278	3850	RIP_p10_peak_975	218.307	0	1	1	Dab2	0
NM_001102404	185	448	RIP_p10_peak_976	26.2208	0	1	0	Acp5	0
NM_001102405	185	448	RIP_p10_peak_977	26.2208	0	1	0	Acp5	0
NM_001102407	238	778	RIP_p10_peak_978	66.6556	0	1	1	Rbm8a	0
NM_001102430	136	689	RIP_p10_peak_979	42.1057	1	1	0	Arfgef1	0
NM_001102436	2960	3589	RIP_p10_peak_980	98.1314	0	0	1	Acbd5	0
NM_001102437	3090	3719	RIP_p10_peak_981	98.1314	0	0	1	Acbd5	0
NM_001102438	3087	3716	RIP_p10_peak_982	98.1314	0	0	1	Acbd5	0
NM_001102444	3259	4089	RIP_p10_peak_983	136.155	0	0	1	Add1	0
NM_001102455	71	1049	RIP_p10_peak_984	108.605	1	1	0	Aplp2	0
NM_001102455	1327	1644	RIP_p10_peak_985	21.3512	0	1	0	Aplp2	0
NM_001102456	71	1049	RIP_p10_peak_986	108.605	1	1	0	Aplp2	0
NM_001102456	1327	1644	RIP_p10_peak_987	21.9118	0	1	0	Aplp2	0
NM_001102458	911	1754	RIP_p10_peak_988	38.131	0	1	0	Azin1	0
NM_001102458	2457	2896	RIP_p10_peak_989	46.4761	0	0	1	Azin1	0
NM_001102458	2955	3196	RIP_p10_peak_990	16.8606	0	0	1	Azin1	0
NM_001102613	1883	2322	RIP_p10_peak_991	42.5995	0	1	1	Phldb3	1
NM_001103162	3943	4166	RIP_p10_peak_992	27.4436	0	1	1	Scap	0
NM_001103165	75	1863	RIP_p10_peak_993	173.844	1	1	1	Pcbp2	0
NM_001103165	1928	2230	RIP_p10_peak_994	48.644	0	0	1	Pcbp2	0
NM_001103165	2348	2911	RIP_p10_peak_995	140.854	0	0	1	Pcbp2	0
NM_001103166	75	1770	RIP_p10_peak_996	173.844	1	1	1	Pcbp2	0
NM_001103166	1835	2137	RIP_p10_peak_997	48.644	0	0	1	Pcbp2	0
NM_001103166	2255	2818	RIP_p10_peak_998	140.854	0	0	1	Pcbp2	0
NM_001103181	8153	8898	RIP_p10_peak_999	90.1668	0	0	1	Tulp4	0
NM_001103182	2317	3113	RIP_p10_peak_1000	77.7348	0	0	1	Lin9	0
NM_001104616	1166	1468	RIP_p10_peak_1001	51.9006	0	1	0	Rdx	0
NM_001104616	3911	4178	RIP_p10_peak_1002	42.7512	0	0	1	Rdx	0
NM_001104617	1549	1756	RIP_p10_peak_1003	56.204	0	1	1	Rdx	0
NM_001105196	2204	3218	RIP_p10_peak_1004	152.473	0	0	1	Tfe3	0
NM_001105197	1995	3009	RIP_p10_peak_1005	152.473	0	0	1	Tfe3	0
NM_001105667	136	447	RIP_p10_peak_1006	40.2567	0	1	0	Dtymk	0
NM_001109626	7396	7706	RIP_p10_peak_1007	98.4638	0	0	1	Cdk12	0
NM_001109628	7369	7679	RIP_p10_peak_1008	98.4638	0	0	1	Cdk12	0
NM_001109657	2292	3185	RIP_p10_peak_1009	65.4012	0	0	1	Gas7	1
NM_001109657	5682	7108	RIP_p10_peak_1010	213.145	0	0	1	Gas7	1
NM_001109686	133	333	RIP_p10_peak_1011	34.8767	0	1	0	Ehmt1	0
NM_001109687	133	333	RIP_p10_peak_1012	34.8767	0	1	0	Ehmt1	0
NM_001109688	160	810	RIP_p10_peak_1013	47.2407	1	1	0	C2cd5	0
NM_001109690	2552	2991	RIP_p10_peak_1014	59.9272	0	0	1	Phf21a	0
NM_001109690	3171	3459	RIP_p10_peak_1015	34.3392	0	0	1	Phf21a	0
NM_001109691	2708	3146	RIP_p10_peak_1016	58.5117	0	0	1	Phf21a	0
NM_001109691	3327	3614	RIP_p10_peak_1017	34.3392	0	0	1	Phf21a	0
NM_001109748	191	563	RIP_p10_peak_1018	46.1887	0	1	0	Tomm40	0
NM_001109752	11	696	RIP_p10_peak_1019	104.132	1	1	0	Dlg4	1
NM_001109752	1035	1249	RIP_p10_peak_1020	17.5308	0	1	0	Dlg4	0
NM_001109752	2197	3202	RIP_p10_peak_1021	310.52	0	1	1	Dlg4	1
NM_001109756	5606	5987	RIP_p10_peak_1022	48.3928	0	0	1	Adcy7	0
NM_001109757	7491	8000	RIP_p10_peak_1023	174.87	0	0	1	Atp7a	0
NM_001109909	188	620	RIP_p10_peak_1024	41.0469	1	1	0	Srrt	0
NM_001109909	1560	1990	RIP_p10_peak_1025	16.3317	0	1	0	Srrt	0
NM_001109910	188	453	RIP_p10_peak_1026	44.6646	1	1	0	Srrt	0
NM_001109910	1501	1757	RIP_p10_peak_1027	34.6165	0	1	0	Srrt	0
NM_001109913	181	794	RIP_p10_peak_1028	107.158	0	1	0	Hnrnpm	0
NM_001109913	1205	1465	RIP_p10_peak_1029	29.1447	0	1	0	Hnrnpm	0
NM_001109913	1630	2304	RIP_p10_peak_1030	44.1236	0	1	1	Hnrnpm	0
NM_001109993	178	379	RIP_p10_peak_1031	18.7379	1	1	0	Tmem141	0
NM_001109995	423	687	RIP_p10_peak_1032	21.1568	0	1	0	Eftud2	0
NM_001110015	2580	3273	RIP_p10_peak_1033	44.1544	0	1	1	Wdr36	0
NM_001110016	2580	2988	RIP_p10_peak_1034	44.77	0	1	1	Wdr36	0
NM_001110100	2191	2478	RIP_p10_peak_1035	45.0819	0	0	1	Banp	0
NM_001110101	411	917	RIP_p10_peak_1036	150.536	0	1	1	Lsm2	1
NM_001110131	4394	6143	RIP_p10_peak_1037	202.327	0	1	1	Cic	1
NM_001110142	251	677	RIP_p10_peak_1038	23.0887	0	1	0	Cul4b	0
NM_001110145	808	1738	RIP_p10_peak_1039	110.292	0	1	1	Ssb	0
NM_001110148	2486	3200	RIP_p10_peak_1040	78.6738	0	0	1	Mgat1	0
NM_001110149	1842	2556	RIP_p10_peak_1041	78.6738	0	0	1	Mgat1	0
NM_001110150	2016	2730	RIP_p10_peak_1042	78.6738	0	0	1	Mgat1	0
NM_001110152	537	755	RIP_p10_peak_1043	23.3759	0	1	1	Pfdn4	0
NM_001110160	1069	1273	RIP_p10_peak_1044	87.7447	0	0	1	Lrrc61	0
NM_001110160	1564	2717	RIP_p10_peak_1045	127.927	0	0	1	Lrrc61	1
NM_001110162	430	1238	RIP_p10_peak_1046	142.479	0	1	0	Cdca2	0
NM_001110162	1696	2181	RIP_p10_peak_1047	20.7202	0	1	0	Cdca2	0
NM_001110192	3965	4984	RIP_p10_peak_1048	113.732	0	0	1	Inpp5d	0
NM_001110193	3785	4804	RIP_p10_peak_1049	113.732	0	0	1	Inpp5d	0
NM_001110195	2064	2334	RIP_p10_peak_1050	42.5995	0	0	1	Echdc1	0
NM_001110204	138	372	RIP_p10_peak_1051	49.5261	1	0	0	Acvr1	0
NM_001110205	138	372	RIP_p10_peak_1052	49.5261	1	1	0	Acvr1	0
NM_001110208	2662	3212	RIP_p10_peak_1053	38.9435	0	0	1	Akt2	0
NM_001110211	244	865	RIP_p10_peak_1054	92.7566	0	1	0	Anxa6	0
NM_001110212	5433	5690	RIP_p10_peak_1055	43.5838	0	0	1	Gigyf2	1
NM_001110216	76	1164	RIP_p10_peak_1056	105.851	1	1	1	Cbx5	0
NM_001110216	6731	7045	RIP_p10_peak_1057	36.461	0	0	1	Cbx5	0
NM_001110216	8112	8802	RIP_p10_peak_1058	80.7769	0	0	1	Cbx5	0
NM_001110218	2773	3110	RIP_p10_peak_1059	32.9386	0	0	1	Ppm1h	0
NM_001110218	5623	6391	RIP_p10_peak_1060	210.298	0	0	1	Ppm1h	0
NM_001110228	295	687	RIP_p10_peak_1061	33.642	0	1	0	Celf2	0
NM_001110228	2237	5733	RIP_p10_peak_1062	118.28	0	0	1	Celf2	0
NM_001110229	295	687	RIP_p10_peak_1063	33.642	0	1	0	Celf2	0
NM_001110229	2237	5733	RIP_p10_peak_1064	115.577	0	0	1	Celf2	0
NM_001110230	295	687	RIP_p10_peak_1065	33.642	0	1	0	Celf2	0
NM_001110230	2237	5733	RIP_p10_peak_1066	118.28	0	0	1	Celf2	0
NM_001110231	295	687	RIP_p10_peak_1067	33.642	0	1	0	Celf2	0
NM_001110231	2234	5733	RIP_p10_peak_1068	136.313	0	0	1	Celf2	0
NM_001110231	6797	7042	RIP_p10_peak_1069	45.131	0	0	1	Celf2	0
NM_001110232	295	687	RIP_p10_peak_1070	33.642	0	1	0	Celf2	0
NM_001110232	2237	5733	RIP_p10_peak_1071	118.28	0	0	1	Celf2	0
NM_001110233	282	942	RIP_p10_peak_1072	123.967	0	1	1	Ngfrap1	0
NM_001110234	276	901	RIP_p10_peak_1073	123.967	0	1	1	Ngfrap1	0
NM_001110253	2369	2625	RIP_p10_peak_1074	195.982	0	1	0	Fyco1	0
NM_001110266	543	748	RIP_p10_peak_1075	24.0695	1	1	0	Vegfa	0
NM_001110267	543	748	RIP_p10_peak_1076	24.0695	1	1	0	Vegfa	0
NM_001110268	543	748	RIP_p10_peak_1077	24.0695	1	1	0	Vegfa	0
NM_001110275	4903	5376	RIP_p10_peak_1078	97.5986	0	0	1	Itsn1	0
NM_001110305	120	989	RIP_p10_peak_1079	35.1094	1	1	0	Keap1	0
NM_001110306	120	989	RIP_p10_peak_1080	35.1094	1	1	0	Keap1	0
NM_001110307	120	989	RIP_p10_peak_1081	35.1094	1	1	0	Keap1	0
NM_001110310	164	1034	RIP_p10_peak_1082	56.0536	0	1	1	Snx12	0
NM_001110320	67	1161	RIP_p10_peak_1083	183.016	1	1	0	Cd72	0
NM_001110320	1270	1492	RIP_p10_peak_1084	70.1244	0	0	1	Cd72	0
NM_001110321	67	1378	RIP_p10_peak_1085	183.016	1	1	1	Cd72	0
NM_001110322	67	1315	RIP_p10_peak_1086	183.016	1	1	1	Cd72	0
NM_001110328	133	743	RIP_p10_peak_1087	58.0786	1	1	0	Fiz1	1
NM_001110329	133	743	RIP_p10_peak_1088	58.0786	1	1	0	Fiz1	1
NM_001110330	133	743	RIP_p10_peak_1089	58.0786	0	1	0	Fiz1	1
NM_001110337	3634	3865	RIP_p10_peak_1090	161.98	0	0	1	Gprc5c	0
NM_001110350	4398	5109	RIP_p10_peak_1091	41.2398	0	0	1	Sin3a	0
NM_001110351	4266	4975	RIP_p10_peak_1092	41.2398	0	0	1	Sin3a	0
NM_001110498	977	1215	RIP_p10_peak_1093	35.054	0	1	1	Ifnar2	0
NM_001110499	1092	1643	RIP_p10_peak_1094	48.5768	0	1	0	Canx	0
NM_001110499	2349	2603	RIP_p10_peak_1095	23.6296	0	0	1	Canx	0
NM_001110500	1092	1643	RIP_p10_peak_1096	48.5768	0	1	0	Canx	0
NM_001110500	2349	2603	RIP_p10_peak_1097	23.6296	0	0	1	Canx	0
NM_001110504	63	1223	RIP_p10_peak_1098	156.258	1	1	0	Capn1	0
NM_001110508	2131	2629	RIP_p10_peak_1099	16.7575	0	0	1	Zfp703	1
NM_001110508	2684	3356	RIP_p10_peak_1100	115.963	0	0	1	Zfp703	0
NM_001110780	57	1174	RIP_p10_peak_1101	204.66	1	1	0	Syn1	0
NM_001110783	6866	7089	RIP_p10_peak_1102	14.1945	0	0	1	Ank1	0
NM_001110791	1901	2387	RIP_p10_peak_1103	63.5155	0	1	1	Sf1	1
NM_001110791	2733	3646	RIP_p10_peak_1104	98.9453	0	0	1	Sf1	0
NM_001110791	3868	4410	RIP_p10_peak_1105	52.6703	0	0	1	Sf1	0
NM_001110794	184	443	RIP_p10_peak_1106	40.4375	1	1	0	Anxa7	0
NM_001110794	1140	1400	RIP_p10_peak_1107	29.9901	0	1	0	Anxa7	0
NM_001110794	1560	1878	RIP_p10_peak_1108	24.4915	0	1	1	Anxa7	0
NM_001110809	970	1630	RIP_p10_peak_1109	62.7882	0	1	1	Gpatch4	0
NM_001110826	5575	6114	RIP_p10_peak_1110	120.405	0	0	1	Ddx6	0
NM_001110832	67	1167	RIP_p10_peak_1111	108.822	1	1	0	Nfya	0
NM_001111016	2013	2272	RIP_p10_peak_1112	42.8894	0	1	0	Nav2	0
NM_001111016	8103	8387	RIP_p10_peak_1113	21.5194	0	0	1	Nav2	0
NM_001111016	9175	9443	RIP_p10_peak_1114	96.937	0	0	1	Nav2	1
NM_001111016	9510	11092	RIP_p10_peak_1115	313.072	0	0	1	Nav2	1
NM_001111021	74	512	RIP_p10_peak_1116	56.9538	1	1	0	Runx1	0
NM_001111021	791	1274	RIP_p10_peak_1117	42.6767	0	1	0	Runx1	0
NM_001111021	1396	1699	RIP_p10_peak_1118	38.2861	0	1	1	Runx1	0
NM_001111022	80	512	RIP_p10_peak_1119	56.9538	1	1	0	Runx1	0
NM_001111022	791	1274	RIP_p10_peak_1120	42.6767	0	1	0	Runx1	0
NM_001111022	1396	1699	RIP_p10_peak_1121	38.2861	0	1	1	Runx1	0
NM_001111023	74	512	RIP_p10_peak_1122	56.9538	1	0	0	Runx1	0
NM_001111023	791	1274	RIP_p10_peak_1123	42.6767	1	0	0	Runx1	0
NM_001111023	1396	1699	RIP_p10_peak_1124	38.2861	1	1	0	Runx1	0
NM_001111049	1391	1833	RIP_p10_peak_1125	90.7803	0	0	1	Cd151	0
NM_001111050	1266	1708	RIP_p10_peak_1126	90.7803	0	0	1	Cd151	0
NM_001111059	705	939	RIP_p10_peak_1127	20.9455	0	1	0	Cd34	0
NM_001111059	1393	2543	RIP_p10_peak_1128	188.951	0	0	1	Cd34	0
NM_001111060	1236	1865	RIP_p10_peak_1129	56.9172	0	0	1	Cd59a	0
NM_001111062	433	740	RIP_p10_peak_1130	50.4637	0	1	0	Comt	0
NM_001111063	433	740	RIP_p10_peak_1131	50.4637	0	1	0	Comt	0
NM_001111065	2179	2562	RIP_p10_peak_1132	43.1479	0	1	1	Reps1	0
NM_001111066	965	1752	RIP_p10_peak_1133	116.353	0	1	1	Fkbp8	0
NM_001111073	126	853	RIP_p10_peak_1134	66.4632	1	1	0	Fxyd5	0
NM_001111075	1832	3055	RIP_p10_peak_1135	358.199	0	1	1	Cdc25b	0
NM_001111078	454	715	RIP_p10_peak_1136	46.9835	0	1	0	Uhrf1	0
NM_001111078	1763	3472	RIP_p10_peak_1137	501.973	0	1	1	Uhrf1	0
NM_001111079	265	487	RIP_p10_peak_1138	35.1844	0	1	0	Uhrf1	0
NM_001111079	598	859	RIP_p10_peak_1139	48.8081	0	1	0	Uhrf1	0
NM_001111079	1883	3592	RIP_p10_peak_1140	504.448	0	1	1	Uhrf1	0
NM_001111080	454	715	RIP_p10_peak_1141	48.8081	0	1	0	Uhrf1	0
NM_001111080	1739	3448	RIP_p10_peak_1142	505.7	0	1	1	Uhrf1	0
NM_001111096	2083	3085	RIP_p10_peak_1143	107.055	0	0	1	Lyn	0
NM_001111099	641	1984	RIP_p10_peak_1144	225.805	0	0	1	Cdkn1a	1
NM_001111100	70	1055	RIP_p10_peak_1145	113.026	1	1	0	Lipa	1
NM_001111102	64	1219	RIP_p10_peak_1146	62.804	1	1	0	Lmna	0
NM_001111121	4651	5536	RIP_p10_peak_1147	228.784	0	0	1	Ccdc6	0
NM_001111274	439	1174	RIP_p10_peak_1148	85.0737	0	1	1	Igf1	0
NM_001111274	1281	1636	RIP_p10_peak_1149	37.052	0	0	1	Igf1	0
NM_001111274	3781	4969	RIP_p10_peak_1150	118.358	0	0	1	Igf1	0
NM_001111274	6643	7035	RIP_p10_peak_1151	123.46	0	0	1	Igf1	0
NM_001111275	476	1204	RIP_p10_peak_1152	105.956	0	1	1	Igf1	0
NM_001111275	1311	1666	RIP_p10_peak_1153	37.052	0	0	1	Igf1	0
NM_001111275	3811	4999	RIP_p10_peak_1154	118.358	0	0	1	Igf1	0
NM_001111275	6673	7065	RIP_p10_peak_1155	123.46	0	0	1	Igf1	0
NM_001111276	439	1122	RIP_p10_peak_1156	105.956	0	1	1	Igf1	0
NM_001111276	1229	1584	RIP_p10_peak_1157	37.052	0	0	1	Igf1	0
NM_001111276	3729	4917	RIP_p10_peak_1158	118.358	0	0	1	Igf1	0
NM_001111276	6591	6983	RIP_p10_peak_1159	123.46	0	0	1	Igf1	0
NM_001111289	2176	2787	RIP_p10_peak_1160	43.3692	0	1	1	Caprin1	0
NM_001111290	2176	2787	RIP_p10_peak_1161	43.3692	0	1	1	Caprin1	0
NM_001111304	5288	5884	RIP_p10_peak_1162	36.5337	0	0	1	Tbc1d9	0
NM_001111311	3459	3705	RIP_p10_peak_1163	58.7324	0	0	1	Lrrfip1	0
NM_001111316	711	920	RIP_p10_peak_1164	53.3818	0	1	0	Ptprc	0
NM_001111320	181	577	RIP_p10_peak_1165	26.8889	1	1	0	Idh1	0
NM_001112701	1083	1289	RIP_p10_peak_1166	30.2182	0	1	0	Cyth2	0
NM_001112703	6040	6388	RIP_p10_peak_1167	98.026	0	0	1	Abl1	0
NM_001112705	3413	3725	RIP_p10_peak_1168	13.5057	0	0	1	Tlk2	0
NM_001112721	669	1401	RIP_p10_peak_1169	65.759	0	1	0	Ubr5	1
NM_001112722	116	862	RIP_p10_peak_1170	42.1491	1	1	0	Arhgef10l	0
NM_001112723	116	862	RIP_p10_peak_1171	42.1491	1	1	0	Arhgef10l	0
NM_001112731	2576	2784	RIP_p10_peak_1172	87.5448	0	0	1	C030039L03Rik	0
NM_001112798	12606	13224	RIP_p10_peak_1173	77.4964	0	0	1	Slc8a1	0
NM_001113179	1036	1699	RIP_p10_peak_1174	85.814	0	1	0	Bub1	0
NM_001113198	4656	4930	RIP_p10_peak_1175	54.5374	0	0	1	Mitf	0
NM_001113199	6465	7083	RIP_p10_peak_1176	114.643	0	1	1	Naca	0
NM_001113211	5498	6028	RIP_p10_peak_1177	90.8105	0	0	1	Tmem194	0
NM_001113213	3684	3935	RIP_p10_peak_1178	43.6205	0	0	1	Odf2	0
NM_001113248	856	1085	RIP_p10_peak_1179	44.427	0	1	1	Sin3b	0
NM_001113331	2976	3597	RIP_p10_peak_1180	70.5358	0	0	1	Shc1	1
NM_001113346	74	445	RIP_p10_peak_1181	58.0559	1	1	0	Gatad2a	0
NM_001113346	1628	2257	RIP_p10_peak_1182	106.166	0	1	0	Gatad2a	0
NM_001113352	4521	4954	RIP_p10_peak_1183	27.2482	0	0	1	Synj2	0
NM_001113353	4656	5089	RIP_p10_peak_1184	27.2482	0	0	1	Synj2	0
NM_001113354	5451	6408	RIP_p10_peak_1185	134.894	0	0	1	Phf8	0
NM_001113358	131	651	RIP_p10_peak_1186	63.9039	0	1	1	Dad1	0
NM_001113362	131	444	RIP_p10_peak_1187	38.7676	1	1	0	Tbc1d14	0
NM_001113364	131	444	RIP_p10_peak_1188	38.7676	1	1	0	Tbc1d14	0
NM_001113379	3645	3861	RIP_p10_peak_1189	43.5285	0	0	1	Lrrc32	0
NM_001113389	4949	5245	RIP_p10_peak_1190	47.3269	0	0	1	Dyrk1a	0
NM_001113408	245	613	RIP_p10_peak_1191	46.8936	1	1	0	Ldb1	0
NM_001113412	1642	1921	RIP_p10_peak_1192	36.461	0	1	1	Fggy	0
NM_001113413	1859	2390	RIP_p10_peak_1193	126.182	0	0	1	Rnf13	0
NM_001113413	2480	2700	RIP_p10_peak_1194	47.7706	0	0	1	Rnf13	0
NM_001113423	4127	4397	RIP_p10_peak_1195	37.1412	0	0	1	Slain2	0
NM_001113470	3833	4871	RIP_p10_peak_1196	180.442	0	0	1	Ctdsp2	1
NM_001113474	120	335	RIP_p10_peak_1197	31.4949	0	1	0	Lair1	0
NM_001113474	859	1235	RIP_p10_peak_1198	26.8666	0	1	1	Lair1	0
NM_001113474	2170	2658	RIP_p10_peak_1199	72.8438	0	0	1	Lair1	0
NM_001113478	1945	2597	RIP_p10_peak_1200	105.931	0	1	1	Frrs1	0
NM_001113486	2857	3061	RIP_p10_peak_1201	23.8233	0	0	1	Sep9	0
NM_001113486	3117	3653	RIP_p10_peak_1202	195.383	0	0	1	Sep9	0
NM_001113487	3037	3241	RIP_p10_peak_1203	23.8233	0	0	1	Sep9	0
NM_001113487	3297	3833	RIP_p10_peak_1204	195.383	0	0	1	Sep9	0
NM_001113488	2206	2410	RIP_p10_peak_1205	23.8233	0	0	1	Sep9	0
NM_001113488	2466	3002	RIP_p10_peak_1206	195.383	0	0	1	Sep9	0
NM_001113518	2398	2674	RIP_p10_peak_1207	75.055	0	1	1	Arhgef7	0
NM_001113518	4113	4679	RIP_p10_peak_1208	230.01	0	0	1	Arhgef7	0
NM_001113545	118	627	RIP_p10_peak_1209	50.3072	1	1	0	Lima1	0
NM_001113550	2354	2584	RIP_p10_peak_1210	17.8228	0	1	1	4833420G17Rik	0
NM_001113553	2869	3095	RIP_p10_peak_1211	110.028	0	0	1	Irak2	0
NM_001113564	972	1767	RIP_p10_peak_1212	44.858	0	1	1	Serbp1	0
NM_001113565	603	1740	RIP_p10_peak_1213	44.858	0	1	1	Serbp1	0
NM_001113566	612	1722	RIP_p10_peak_1214	44.858	0	1	1	Serbp1	0
NM_001113569	298	1277	RIP_p10_peak_1215	144.703	0	1	0	Stxbp1	0
NM_001113573	102	865	RIP_p10_peak_1216	20.351	1	1	0	Brd3	0
NM_001113573	2107	2360	RIP_p10_peak_1217	35.4584	0	1	0	Brd3	0
NM_001113573	2837	3084	RIP_p10_peak_1218	14.4991	0	0	1	Brd3	0
NM_001113573	3178	3628	RIP_p10_peak_1219	36.4884	0	0	1	Brd3	0
NM_001113574	102	865	RIP_p10_peak_1220	20.351	1	1	0	Brd3	0
NM_001113574	2107	2360	RIP_p10_peak_1221	35.4584	0	1	0	Brd3	0
NM_001113574	2837	3084	RIP_p10_peak_1222	14.4991	0	0	1	Brd3	0
NM_001113574	3178	3630	RIP_p10_peak_1223	40.5999	0	0	1	Brd3	0
NM_001114085	1394	1705	RIP_p10_peak_1224	112.46	0	0	1	Nde1	0
NM_001114096	2375	2975	RIP_p10_peak_1225	130.335	0	1	0	Smarcc2	0
NM_001114096	3549	4735	RIP_p10_peak_1226	166.787	0	0	1	Smarcc2	0
NM_001114097	2282	2882	RIP_p10_peak_1227	130.335	0	1	0	Smarcc2	0
NM_001114097	3489	4984	RIP_p10_peak_1228	166.787	0	1	1	Smarcc2	0
NM_001114119	3199	3402	RIP_p10_peak_1229	28.5379	0	0	1	Qrich1	0
NM_001114140	185	448	RIP_p10_peak_1230	25.1484	0	1	0	Tcf20	0
NM_001114312	171	977	RIP_p10_peak_1231	110.809	1	1	0	4930506M07Rik	0
NM_001114312	2900	3636	RIP_p10_peak_1232	87.4569	0	0	1	4930506M07Rik	1
NM_001114332	125	928	RIP_p10_peak_1233	49.9286	1	1	0	Slc16a10	0
NM_001114332	2945	3260	RIP_p10_peak_1234	33.6501	0	0	1	Slc16a10	0
NM_001114339	4022	4274	RIP_p10_peak_1235	35.6617	0	0	1	Pank1	0
NM_001114347	5429	6382	RIP_p10_peak_1236	114.14	0	0	1	Clasp2	0
NM_001114361	5188	5448	RIP_p10_peak_1237	46.6917	0	0	1	Eml4	0
NM_001114362	4981	5242	RIP_p10_peak_1238	48.7159	0	0	1	Eml4	0
NM_001114386	3221	3711	RIP_p10_peak_1239	67.4896	0	1	1	Nedd4l	0
NM_001114386	7811	8105	RIP_p10_peak_1240	88.2658	0	0	1	Nedd4l	0
NM_001114545	447	648	RIP_p10_peak_1241	24.3651	1	0	0	Ksr2	0
NM_001114545	1439	1649	RIP_p10_peak_1242	24.3651	0	1	0	Ksr2	0
NM_001114545	1762	1990	RIP_p10_peak_1243	34.4627	0	1	0	Ksr2	0
NM_001114545	2048	2248	RIP_p10_peak_1244	16.3832	0	1	0	Ksr2	0
NM_001114545	2301	2821	RIP_p10_peak_1245	85.814	0	1	0	Ksr2	0
NM_001114595	125	632	RIP_p10_peak_1246	93.6795	1	1	0	Ehbp1l1	0
NM_001114595	848	1708	RIP_p10_peak_1247	47.5255	0	1	0	Ehbp1l1	0
NM_001114596	125	632	RIP_p10_peak_1248	93.6795	1	1	0	Ehbp1l1	0
NM_001114596	848	1708	RIP_p10_peak_1249	47.5255	0	1	0	Ehbp1l1	0
NM_001114597	125	632	RIP_p10_peak_1250	93.6795	1	1	0	Ehbp1l1	0
NM_001114597	848	1708	RIP_p10_peak_1251	47.5255	0	1	0	Ehbp1l1	0
NM_001114609	186	386	RIP_p10_peak_1252	28.9131	1	1	0	Ino80d	0
NM_001114660	490	701	RIP_p10_peak_1253	85.986	0	1	0	Scfd2	0
NM_001114663	4050	4250	RIP_p10_peak_1254	55.0046	0	0	1	Plcl1	0
NM_001114664	3513	3719	RIP_p10_peak_1255	47.1876	0	1	0	Iqsec2	0
NM_001114664	3808	6034	RIP_p10_peak_1256	406.681	0	1	1	Iqsec2	1
NM_001114665	60	564	RIP_p10_peak_1257	30.6164	1	1	0	Fnbp1l	0
NM_001115018	1410	2223	RIP_p10_peak_1258	128.204	0	1	1	Suv420h2	0
NM_001115085	844	1407	RIP_p10_peak_1259	46.236	0	1	1	Tssc4	0
NM_001115130	3696	3918	RIP_p10_peak_1260	85.3803	0	0	1	Zbtb44	0
NM_001115132	1905	2109	RIP_p10_peak_1261	29.4796	0	1	1	Ncaph2	0
NM_001122595	2761	2968	RIP_p10_peak_1262	45.9258	0	0	1	A630033H20Rik	0
NM_001122596	2808	3015	RIP_p10_peak_1263	45.9258	0	0	1	A630033H20Rik	0
NM_001122604	682	977	RIP_p10_peak_1264	26.839	0	1	0	Dazap1	1
NM_001122604	1141	2126	RIP_p10_peak_1265	53.7687	0	1	1	Dazap1	1
NM_001122605	679	974	RIP_p10_peak_1266	26.9624	0	1	0	Dazap1	1
NM_001122605	1138	2126	RIP_p10_peak_1267	82.1651	0	1	1	Dazap1	1
NM_001122640	190	1033	RIP_p10_peak_1268	50.2847	0	1	0	Arhgap17	0
NM_001122640	1088	1290	RIP_p10_peak_1269	29.5868	0	1	0	Arhgap17	1
NM_001122641	190	1273	RIP_p10_peak_1270	50.2847	0	1	0	Arhgap17	0
NM_001122642	190	1033	RIP_p10_peak_1271	50.2847	0	1	0	Arhgap17	0
NM_001122642	1088	1290	RIP_p10_peak_1272	29.5868	0	1	0	Arhgap17	1
NM_001122643	190	978	RIP_p10_peak_1273	50.2847	0	1	0	Arhgap17	0
NM_001122643	1089	1289	RIP_p10_peak_1274	26.754	0	1	0	Arhgap17	1
NM_001122667	2703	2924	RIP_p10_peak_1275	27.0907	0	1	0	Mkl2	0
NM_001122667	7030	7260	RIP_p10_peak_1276	89.8455	0	0	1	Mkl2	1
NM_001122667	7510	8283	RIP_p10_peak_1277	269.245	0	0	1	Mkl2	0
NM_001122675	5873	6683	RIP_p10_peak_1278	82.8675	0	0	1	Zcchc2	0
NM_001122676	5011	5821	RIP_p10_peak_1279	82.8675	0	0	1	Zcchc2	0
NM_001122680	1340	1540	RIP_p10_peak_1280	17.3794	0	1	0	Pvrl4	0
NM_001122680	2165	3128	RIP_p10_peak_1281	86.2685	0	0	1	Pvrl4	0
NM_001122685	3306	3723	RIP_p10_peak_1282	38.7232	0	0	1	Rhbdd1	0
NM_001122730	131	1095	RIP_p10_peak_1283	136.701	1	1	0	Tnrc18	1
NM_001122739	130	1287	RIP_p10_peak_1284	85.8239	1	1	0	Inppl1	1
NM_001122758	128	412	RIP_p10_peak_1285	33.3608	1	0	0	Pcdh7	0
NM_001122758	496	746	RIP_p10_peak_1286	11.7346	1	0	0	Pcdh7	0
NM_001122758	804	1179	RIP_p10_peak_1287	23.7894	1	1	0	Pcdh7	0
NM_001122758	1493	1729	RIP_p10_peak_1288	21.1101	0	1	0	Pcdh7	0
NM_001122758	3840	4376	RIP_p10_peak_1289	40.7575	0	1	0	Pcdh7	0
NM_001122758	4893	5431	RIP_p10_peak_1290	114.506	0	0	1	Pcdh7	0
NM_001122758	7001	7589	RIP_p10_peak_1291	60.7558	0	0	1	Pcdh7	0
NM_001122765	1524	1862	RIP_p10_peak_1292	85.4034	0	0	1	Sirt2	1
NM_001122766	1361	1699	RIP_p10_peak_1293	85.4034	0	0	1	Sirt2	1
NM_001122767	719	1917	RIP_p10_peak_1294	317.5	0	1	1	2310022A10Rik	0
NM_001122768	3089	3920	RIP_p10_peak_1295	128.595	0	0	1	Lrrc8d	1
NM_001122780	2963	3416	RIP_p10_peak_1296	50.3072	0	0	1	Klhl25	0
NM_001122818	4165	4510	RIP_p10_peak_1297	23.6046	0	1	1	Pnpla6	0
NM_001122820	317	517	RIP_p10_peak_1298	23.0859	0	1	0	Ap3m2	0
NM_001122822	128	445	RIP_p10_peak_1299	39.4216	0	1	0	Wrn	0
NM_001122829	182	447	RIP_p10_peak_1300	16.4816	1	1	0	Upf1	0
NM_001122829	722	984	RIP_p10_peak_1301	22.6646	0	1	0	Upf1	0
NM_001122843	4246	4921	RIP_p10_peak_1302	92.2305	0	0	1	Tnpo2	0
NM_001122873	998	1387	RIP_p10_peak_1303	170.645	0	1	1	Ubl7	0
NM_001122895	68	742	RIP_p10_peak_1304	38.8208	1	1	0	Nab2	0
NM_001122896	2584	3235	RIP_p10_peak_1305	167.863	0	0	1	Hp1bp3	0
NM_001122897	2821	3472	RIP_p10_peak_1306	167.863	0	0	1	Hp1bp3	0
NM_001122899	3801	4001	RIP_p10_peak_1307	75.0524	0	0	1	Lepr	0
NM_001122952	3949	4279	RIP_p10_peak_1308	31.0469	0	0	1	Nfia	1
NM_001122952	4354	4611	RIP_p10_peak_1309	35.9489	0	0	1	Nfia	0
NM_001122953	4059	4389	RIP_p10_peak_1310	31.0469	0	0	1	Nfia	1
NM_001122953	4464	4721	RIP_p10_peak_1311	36.595	0	0	1	Nfia	0
NM_001122958	19	1391	RIP_p10_peak_1312	113.321	1	1	0	Rad54l	0
NM_001122959	19	1391	RIP_p10_peak_1313	113.321	1	1	0	Rad54l	0
NM_001122960	653	900	RIP_p10_peak_1314	18.0065	0	1	1	Ccdc53	0
NM_001123386	3256	3533	RIP_p10_peak_1315	29.8486	0	0	1	Cdyl	0
NM_001127233	1006	1308	RIP_p10_peak_1316	34.046	0	1	1	Trp53	0
NM_001127233	1466	1885	RIP_p10_peak_1317	197.632	0	0	1	Trp53	0
NM_001127330	809	1895	RIP_p10_peak_1318	288.213	0	1	1	Pparg	0
NM_001127338	1203	1512	RIP_p10_peak_1319	14.2702	0	1	0	Aldh7a1	0
NM_001127382	118	2373	RIP_p10_peak_1320	187.489	1	1	1	Rbm47	1
NM_001128094	182	495	RIP_p10_peak_1321	30.2184	1	1	0	Atp13a3	0
NM_001128096	182	495	RIP_p10_peak_1322	30.2184	1	1	0	Atp13a3	0
NM_001128170	7449	7669	RIP_p10_peak_1323	21.8802	0	0	1	Cyld	0
NM_001128171	7574	7794	RIP_p10_peak_1324	21.8802	0	0	1	Cyld	0
NM_001128605	187	445	RIP_p10_peak_1325	39.9476	0	1	0	Psen2	0
NM_001128606	73	1217	RIP_p10_peak_1326	106.986	1	1	0	Epb4.1	0
NM_001128607	71	1275	RIP_p10_peak_1327	88.885	1	1	0	Epb4.1	0
NM_001128609	1732	1988	RIP_p10_peak_1328	37.76	0	0	1	Dedd	0
NM_001128609	2293	2621	RIP_p10_peak_1329	32.1855	0	0	1	Dedd	0
NM_001129999	7061	8027	RIP_p10_peak_1330	224.706	0	1	1	Cep250	1
NM_001130000	7059	8025	RIP_p10_peak_1331	224.706	0	1	1	Cep250	1
NM_001130008	4264	4584	RIP_p10_peak_1332	33.8496	0	0	1	Gspt1	0
NM_001130149	3881	4574	RIP_p10_peak_1333	275.285	0	1	1	Drosha	0
NM_001130150	2655	3495	RIP_p10_peak_1334	99.0707	0	1	1	Arhgef1	1
NM_001130151	2646	3486	RIP_p10_peak_1335	99.0707	0	1	1	Arhgef1	1
NM_001130152	2487	3327	RIP_p10_peak_1336	99.0707	0	1	1	Arhgef1	1
NM_001130153	2478	3318	RIP_p10_peak_1337	99.0707	0	1	1	Arhgef1	1
NM_001130163	3054	3306	RIP_p10_peak_1338	26.9125	0	0	1	Oxr1	0
NM_001130163	3686	4181	RIP_p10_peak_1339	87.8384	0	0	1	Oxr1	0
NM_001130164	1407	1659	RIP_p10_peak_1340	26.9125	0	0	1	Oxr1	0
NM_001130164	2039	2534	RIP_p10_peak_1341	87.8384	0	0	1	Oxr1	0
NM_001130165	3149	3401	RIP_p10_peak_1342	26.9125	0	0	1	Oxr1	0
NM_001130165	3781	4276	RIP_p10_peak_1343	87.8384	0	0	1	Oxr1	0
NM_001130166	3494	3746	RIP_p10_peak_1344	26.9125	0	0	1	Oxr1	0
NM_001130166	4126	4621	RIP_p10_peak_1345	87.8384	0	0	1	Oxr1	0
NM_001130169	1755	2412	RIP_p10_peak_1346	65.9081	0	0	1	Zfp207	0
NM_001130170	1707	2364	RIP_p10_peak_1347	65.9081	0	0	1	Zfp207	0
NM_001130171	1662	2319	RIP_p10_peak_1348	65.9081	0	0	1	Zfp207	0
NM_001130184	4714	5479	RIP_p10_peak_1349	51.7816	0	0	1	Jade1	0
NM_001130185	4794	5559	RIP_p10_peak_1350	51.7816	0	0	1	Jade1	0
NM_001130186	4752	5517	RIP_p10_peak_1351	51.7816	0	0	1	Jade1	0
NM_001130187	117	616	RIP_p10_peak_1352	118.83	1	1	0	Smarcd2	0
NM_001130408	132	387	RIP_p10_peak_1353	39.741	1	1	0	Arf1	0
NM_001130412	420	812	RIP_p10_peak_1354	27.4357	0	1	0	Lpin1	0
NM_001130412	901	1101	RIP_p10_peak_1355	19.4735	0	1	0	Lpin1	0
NM_001130412	1265	1476	RIP_p10_peak_1356	21.4814	0	1	0	Lpin1	0
NM_001130416	74	320	RIP_p10_peak_1357	29.7816	1	1	0	Hdac6	0
NM_001130477	187	1454	RIP_p10_peak_1358	56.8354	0	1	0	Srrm1	0
NM_001130484	255	544	RIP_p10_peak_1359	111.203	0	1	1	Rpl35a	0
NM_001130485	239	528	RIP_p10_peak_1360	111.203	0	1	1	Rpl35a	0
NM_001130525	2540	2753	RIP_p10_peak_1361	16.5764	0	0	1	Lzts2	0
NM_001130526	2532	2745	RIP_p10_peak_1362	16.5764	0	0	1	Lzts2	0
NM_001131054	246	638	RIP_p10_peak_1363	26.8889	0	1	0	Pttg1	0
NM_001134300	116	808	RIP_p10_peak_1364	74.8842	1	1	0	Nol4l	0
NM_001134300	1389	1708	RIP_p10_peak_1365	19.0151	0	1	0	Nol4l	0
NM_001134383	66	561	RIP_p10_peak_1366	56.3642	1	1	0	Iqsec1	0
NM_001134383	795	1466	RIP_p10_peak_1367	69.1583	0	1	0	Iqsec1	0
NM_001134384	66	561	RIP_p10_peak_1368	52.4358	1	1	0	Iqsec1	0
NM_001134384	795	1458	RIP_p10_peak_1369	69.1583	0	1	0	Iqsec1	0
NM_001134391	185	681	RIP_p10_peak_1370	65.6176	1	1	0	Apobec1	0
NM_001134426	305	673	RIP_p10_peak_1371	36.9643	1	1	0	Cdv3	0
NM_001134427	305	673	RIP_p10_peak_1372	36.9643	1	1	0	Cdv3	0
NM_001134465	3775	4060	RIP_p10_peak_1373	206.875	0	0	1	Dennd6a	0
NM_001134465	5686	5890	RIP_p10_peak_1374	76.3828	0	0	1	Dennd6a	0
NM_001134692	185	540	RIP_p10_peak_1375	45.7647	1	1	1	Ost4	0
NM_001134717	1161	1706	RIP_p10_peak_1376	112.764	0	0	1	2810006K23Rik	0
NM_001135001	1677	1902	RIP_p10_peak_1377	52.5315	0	1	1	Ppp2r5c	0
NM_001135001	2375	2643	RIP_p10_peak_1378	57.2608	0	0	1	Ppp2r5c	0
NM_001135112	2207	2564	RIP_p10_peak_1379	37.3617	0	0	1	Dnaja3	0
NM_001135115	1408	2011	RIP_p10_peak_1380	79.303	0	1	1	Gm12250	0
NM_001135149	40	250	RIP_p10_peak_1381	130.945	1	0	0	Slc39a8	0
NM_001135192	4793	5672	RIP_p10_peak_1382	111.516	0	0	1	Asap2	1
NM_001135559	238	494	RIP_p10_peak_1383	29.1876	1	1	0	Sos2	0
NM_001135577	4316	4519	RIP_p10_peak_1384	65.0431	0	0	1	Smim13	0
NM_001135727	1543	1821	RIP_p10_peak_1385	22.0413	0	1	0	Sh3kbp1	0
NM_001135727	2432	3512	RIP_p10_peak_1386	142.212	0	0	1	Sh3kbp1	0
NM_001135728	540	823	RIP_p10_peak_1387	22.0413	0	1	0	Sh3kbp1	0
NM_001135728	1434	2514	RIP_p10_peak_1388	142.212	0	0	1	Sh3kbp1	0
NM_001135728	3536	3870	RIP_p10_peak_1389	26.9054	0	0	1	Sh3kbp1	0
NM_001136064	1498	1995	RIP_p10_peak_1390	106.338	0	1	1	Bscl2	0
NM_001136066	647	1290	RIP_p10_peak_1391	122.078	0	1	1	Hmox2	0
NM_001136069	764	1867	RIP_p10_peak_1392	92.1141	0	1	1	Ldha	0
NM_001136071	1016	1538	RIP_p10_peak_1393	63.6567	0	1	1	Lsp1	0
NM_001136073	4	1346	RIP_p10_peak_1394	114.027	1	1	0	Nfatc2	0
NM_001136073	1802	2183	RIP_p10_peak_1395	55.0299	0	1	0	Nfatc2	0
NM_001136081	1517	2774	RIP_p10_peak_1396	127.469	0	1	1	Ssrp1	0
NM_001136082	1813	2096	RIP_p10_peak_1397	28.8817	0	1	0	Timeless	0
NM_001136082	3034	3477	RIP_p10_peak_1398	62.0755	0	1	0	Timeless	0
NM_001136082	3541	4350	RIP_p10_peak_1399	146.74	0	1	1	Timeless	0
NM_001136085	2833	3714	RIP_p10_peak_1400	123.834	0	1	1	Uba1	0
NM_001136091	74	751	RIP_p10_peak_1401	79.4752	1	1	0	Tcirg1	0
NM_001136104	10012	10452	RIP_p10_peak_1402	45.7015	0	0	1	Abl2	0
NM_001136222	1423	2609	RIP_p10_peak_1403	60.9358	0	1	1	Acsl3	0
NM_001136227	1272	1543	RIP_p10_peak_1404	19.663	0	1	0	Rtkn	0
NM_001136227	1597	2213	RIP_p10_peak_1405	81.141	0	1	1	Rtkn	0
NM_001136259	1567	2399	RIP_p10_peak_1406	213.547	0	1	1	Tom1	0
NM_001136484	11	570	RIP_p10_peak_1407	90.8105	1	1	0	Gcnt1	0
NM_001139511	1086	1733	RIP_p10_peak_1408	74.1892	0	1	1	Raly	0
NM_001139512	852	1499	RIP_p10_peak_1409	74.1892	0	1	1	Raly	0
NM_001139513	1134	1781	RIP_p10_peak_1410	74.1892	0	1	1	Raly	0
NM_001139520	63	2421	RIP_p10_peak_1411	106.848	0	1	1	Samhd1	0
NM_001141930	347	1212	RIP_p10_peak_1412	55.9781	0	1	1	Ctnnbip1	0
NM_001141930	2144	2607	RIP_p10_peak_1413	80.9081	0	0	1	Ctnnbip1	0
NM_001141931	171	616	RIP_p10_peak_1414	22.6646	1	1	0	Rbms1	0
NM_001141932	171	616	RIP_p10_peak_1415	22.6646	1	1	0	Rbms1	0
NM_001141965	644	1058	RIP_p10_peak_1416	124.299	0	0	1	Naa20	0
NM_001141971	427	915	RIP_p10_peak_1417	25.3604	0	1	1	Tmem230	0
NM_001141975	684	4210	RIP_p10_peak_1418	365.566	0	1	1	Tpx2	0
NM_001141976	700	4226	RIP_p10_peak_1419	365.566	0	1	1	Tpx2	0
NM_001141977	888	4414	RIP_p10_peak_1420	365.566	0	1	1	Tpx2	0
NM_001141978	687	4213	RIP_p10_peak_1421	365.566	0	1	1	Tpx2	0
NM_001141981	160	619	RIP_p10_peak_1422	59.7535	1	1	0	Rbm43	0
NM_001141982	160	619	RIP_p10_peak_1423	59.7535	1	1	0	Rbm43	0
NM_001142322	6538	7345	RIP_p10_peak_1424	208.963	0	1	1	Myo9b	0
NM_001142323	6385	7191	RIP_p10_peak_1425	208.963	0	0	1	Myo9b	0
NM_001142335	981	1559	RIP_p10_peak_1426	35.5393	0	0	1	Lmo2	0
NM_001142336	1067	1645	RIP_p10_peak_1427	35.5393	0	0	1	Lmo2	0
NM_001142337	991	1569	RIP_p10_peak_1428	35.5393	0	0	1	Lmo2	0
NM_001142411	4575	4797	RIP_p10_peak_1429	52.0182	0	0	1	Zfp937	0
NM_001142441	299	803	RIP_p10_peak_1430	47.5381	0	1	1	Gm10094	0
NM_001142580	125	557	RIP_p10_peak_1431	35.092	1	1	0	Vipas39	0
NM_001142581	125	557	RIP_p10_peak_1432	35.092	1	1	0	Vipas39	0
NM_001142655	308	514	RIP_p10_peak_1433	21.165	0	1	1	Arpp19	0
NM_001142701	3437	3976	RIP_p10_peak_1434	125.642	0	1	1	Hmha1	1
NM_001142732	107	400	RIP_p10_peak_1435	191.365	1	1	0	Ttll3	0
NM_001142734	1164	1562	RIP_p10_peak_1436	60.3397	0	1	1	Gm8994	0
NM_001142809	120	354	RIP_p10_peak_1437	78.4268	1	0	0	Slc6a8	0
NM_001142809	1188	1698	RIP_p10_peak_1438	60.601	0	1	0	Slc6a8	0
NM_001142809	1750	4001	RIP_p10_peak_1439	323.645	0	1	1	Slc6a8	1
NM_001142810	120	354	RIP_p10_peak_1440	78.8631	1	0	0	Slc6a8	0
NM_001142810	1188	1698	RIP_p10_peak_1441	62.2537	0	1	0	Slc6a8	0
NM_001142810	1750	3992	RIP_p10_peak_1442	323.645	0	1	1	Slc6a8	1
NM_001142918	1579	1798	RIP_p10_peak_1443	26.3355	0	1	0	Tcf7l2	0
NM_001142918	3450	4189	RIP_p10_peak_1444	137.078	0	0	1	Tcf7l2	0
NM_001142919	1579	1785	RIP_p10_peak_1445	26.3355	0	1	0	Tcf7l2	0
NM_001142919	3399	4138	RIP_p10_peak_1446	137.078	0	0	1	Tcf7l2	0
NM_001142920	1651	1852	RIP_p10_peak_1447	26.1378	0	1	1	Tcf7l2	0
NM_001142920	3324	4063	RIP_p10_peak_1448	137.078	0	0	1	Tcf7l2	0
NM_001142921	1594	1799	RIP_p10_peak_1449	25.5549	0	1	0	Tcf7l2	0
NM_001142921	3316	4055	RIP_p10_peak_1450	137.078	0	0	1	Tcf7l2	0
NM_001142922	1579	1798	RIP_p10_peak_1451	26.3355	0	1	0	Tcf7l2	0
NM_001142922	3425	4164	RIP_p10_peak_1452	137.078	0	0	1	Tcf7l2	0
NM_001142923	1580	1784	RIP_p10_peak_1453	24.9864	0	1	0	Tcf7l2	0
NM_001142923	3301	4040	RIP_p10_peak_1454	137.078	0	0	1	Tcf7l2	0
NM_001142924	881	1100	RIP_p10_peak_1455	26.3355	0	1	0	Tcf7l2	0
NM_001142924	2752	3491	RIP_p10_peak_1456	137.078	0	0	1	Tcf7l2	0
NM_001142950	187	613	RIP_p10_peak_1457	41.5351	0	1	0	Nars	0
NM_001142950	2104	2577	RIP_p10_peak_1458	31.6748	0	0	1	Nars	0
NM_001143689	910	1171	RIP_p10_peak_1459	66.2128	0	1	1	H2-Q4	0
NM_001143689	1556	1769	RIP_p10_peak_1460	64.8433	0	0	1	H2-Q4	0
NM_001143755	870	1362	RIP_p10_peak_1461	286.194	0	1	0	Lrrc27	0
NM_001143790	3009	4204	RIP_p10_peak_1462	175.774	0	1	1	Ctc1	0
NM_001144855	56	1044	RIP_p10_peak_1463	114.468	1	1	0	Ppfia4	0
NM_001144987	3701	3937	RIP_p10_peak_1464	32.5918	0	0	1	Spg20	0
NM_001144988	3314	3569	RIP_p10_peak_1465	32.5918	0	0	1	Spg20	0
NM_001145781	612	997	RIP_p10_peak_1466	34.7855	0	1	1	Acbd6	0
NM_001145800	3277	3477	RIP_p10_peak_1467	13.6393	0	1	0	Igsf9	0
NM_001145800	3586	3876	RIP_p10_peak_1468	33.6605	0	1	1	Igsf9	0
NM_001145804	395	1108	RIP_p10_peak_1469	116.914	0	1	1	Nucks1	0
NM_001145804	1251	1451	RIP_p10_peak_1470	24.4438	0	0	1	Nucks1	1
NM_001145804	1610	2021	RIP_p10_peak_1471	48.6798	0	0	1	Nucks1	0
NM_001145804	2198	2694	RIP_p10_peak_1472	48.8475	0	0	1	Nucks1	0
NM_001145804	4492	6114	RIP_p10_peak_1473	179.079	0	0	1	Nucks1	0
NM_001145820	5445	5794	RIP_p10_peak_1474	73.835	0	0	1	Gpd2	0
NM_001145821	61	800	RIP_p10_peak_1475	97.8589	1	1	0	Ggta1	0
NM_001145824	124	569	RIP_p10_peak_1476	80.3446	1	1	0	Hipk3	0
NM_001145826	6110	6330	RIP_p10_peak_1477	47.5779	0	0	1	Specc1l	0
NM_001145834	3517	3734	RIP_p10_peak_1478	32.0521	0	0	1	Ralgds	0
NM_001145835	3429	3646	RIP_p10_peak_1479	32.0521	0	0	1	Ralgds	0
NM_001145836	3393	3610	RIP_p10_peak_1480	32.0521	0	0	1	Ralgds	0
NM_001145858	2251	3057	RIP_p10_peak_1481	118.272	0	0	1	Sh3bp2	0
NM_001145859	2254	3060	RIP_p10_peak_1482	118.272	0	0	1	Sh3bp2	0
NM_001145876	124	376	RIP_p10_peak_1483	48.0723	1	0	0	Slc25a44	0
NM_001145877	124	376	RIP_p10_peak_1484	48.0723	1	1	0	Slc25a44	0
NM_001145884	1981	3310	RIP_p10_peak_1485	239.676	0	1	1	Itgb5	0
NM_001145886	120	502	RIP_p10_peak_1486	36.6482	1	1	0	Tiam1	0
NM_001145887	120	560	RIP_p10_peak_1487	36.6482	1	1	0	Tiam1	0
NM_001145896	5958	6605	RIP_p10_peak_1488	150.114	0	0	1	Gse1	0
NM_001145897	5902	6549	RIP_p10_peak_1489	150.114	0	0	1	Gse1	0
NM_001145898	1417	1680	RIP_p10_peak_1490	37.104	0	0	1	BC052040	1
NM_001145898	2154	2577	RIP_p10_peak_1491	80.6574	0	0	1	BC052040	0
NM_001145902	2090	2924	RIP_p10_peak_1492	172.568	0	0	1	Arhgap1	0
NM_001145920	118	341	RIP_p10_peak_1493	53.2528	1	0	0	Runx2	0
NM_001145920	493	1346	RIP_p10_peak_1494	51.1778	1	1	0	Runx2	0
NM_001145926	136	370	RIP_p10_peak_1495	75.9003	0	1	0	Pianp	0
NM_001145926	608	1945	RIP_p10_peak_1496	691.827	0	1	1	Pianp	0
NM_001145927	120	354	RIP_p10_peak_1497	75.9003	0	1	0	Pianp	0
NM_001145927	592	1929	RIP_p10_peak_1498	691.827	0	1	1	Pianp	0
NM_001145929	123	499	RIP_p10_peak_1499	26.5649	0	1	0	Thap3	0
NM_001145930	5743	6067	RIP_p10_peak_1500	57.8984	0	0	1	Yeats2	0
NM_001145950	1935	2891	RIP_p10_peak_1501	63.3865	0	0	1	5730409E04Rik	0
NM_001145952	6238	6438	RIP_p10_peak_1502	51.8956	0	0	1	Lpp	0
NM_001145952	12672	12934	RIP_p10_peak_1503	43.4779	0	0	1	Lpp	0
NM_001145952	14943	15399	RIP_p10_peak_1504	132.109	0	0	1	Lpp	0
NM_001145953	181	1441	RIP_p10_peak_1505	125.484	0	1	1	Lgals3	0
NM_001145954	5652	5852	RIP_p10_peak_1506	51.8956	0	0	1	Lpp	0
NM_001145954	12086	12348	RIP_p10_peak_1507	43.4779	0	0	1	Lpp	0
NM_001145954	14357	14813	RIP_p10_peak_1508	132.109	0	0	1	Lpp	0
NM_001145957	2518	3851	RIP_p10_peak_1509	178.653	0	0	1	Vwa5a	0
NM_001145960	120	858	RIP_p10_peak_1510	75.8822	1	1	0	Slc37a2	0
NM_001145960	1199	2598	RIP_p10_peak_1511	136.095	0	1	1	Slc37a2	0
NM_001145960	3440	3860	RIP_p10_peak_1512	30.3451	0	0	1	Slc37a2	0
NM_001145967	1935	2799	RIP_p10_peak_1513	108.018	0	0	1	Atg4c	0
NM_001145970	74	1344	RIP_p10_peak_1514	41.4741	1	1	0	Map7d1	0
NM_001145978	3890	5344	RIP_p10_peak_1515	151.302	0	1	0	Parp4	1
NM_001145978	5827	6393	RIP_p10_peak_1516	175.06	0	1	1	Parp4	0
NM_001145999	214	836	RIP_p10_peak_1517	122.782	0	1	0	Zfp710	0
NM_001145999	2628	4463	RIP_p10_peak_1518	313.203	0	0	1	Zfp710	1
NM_001146000	214	836	RIP_p10_peak_1519	122.782	0	1	0	Zfp710	0
NM_001146000	2726	4561	RIP_p10_peak_1520	313.203	0	0	1	Zfp710	1
NM_001146005	374	632	RIP_p10_peak_1521	96.6445	0	1	0	C5ar2	0
NM_001146007	1048	1281	RIP_p10_peak_1522	75.4418	0	1	0	Trim12c	0
NM_001146010	4067	4348	RIP_p10_peak_1523	31.0088	0	0	1	Fchsd2	0
NM_001146022	132	865	RIP_p10_peak_1524	70.069	1	1	0	Wdfy4	0
NM_001146023	175	381	RIP_p10_peak_1525	32.33	0	1	0	Fam98c	0
NM_001146024	272	1767	RIP_p10_peak_1526	267.209	0	1	1	Zfp444	0
NM_001146025	78	925	RIP_p10_peak_1527	64.8714	1	1	0	Rnf44	0
NM_001146026	78	925	RIP_p10_peak_1528	64.8714	1	1	0	Rnf44	0
NM_001146027	78	925	RIP_p10_peak_1529	64.8714	1	1	0	Rnf44	0
NM_001146038	118	341	RIP_p10_peak_1530	53.2528	1	1	0	Runx2	0
NM_001146038	493	1346	RIP_p10_peak_1531	51.1778	0	1	0	Runx2	0
NM_001146057	635	1531	RIP_p10_peak_1532	345.355	0	1	1	Acot7	0
NM_001146058	497	1393	RIP_p10_peak_1533	345.355	0	1	1	Acot7	0
NM_001146081	2698	2988	RIP_p10_peak_1534	58.19	0	1	1	Fancb	0
NM_001146100	247	1057	RIP_p10_peak_1535	84.2771	1	1	0	Hk1	1
NM_001146100	1626	1886	RIP_p10_peak_1536	20.9906	0	1	0	Hk1	0
NM_001146119	1078	1369	RIP_p10_peak_1537	24.712	0	1	1	Fam49a	0
NM_001146119	4089	4791	RIP_p10_peak_1538	223.422	0	0	1	Fam49a	0
NM_001146120	391	2704	RIP_p10_peak_1539	109.577	0	1	1	Psap	0
NM_001146121	391	2710	RIP_p10_peak_1540	109.577	0	1	1	Psap	0
NM_001146122	391	2701	RIP_p10_peak_1541	109.577	0	1	1	Psap	0
NM_001146123	391	2677	RIP_p10_peak_1542	109.577	0	1	1	Psap	0
NM_001146124	307	2620	RIP_p10_peak_1543	109.577	0	1	1	Psap	0
NM_001146153	1941	2482	RIP_p10_peak_1544	62.5174	0	0	1	Homer3	0
NM_001146174	118	1043	RIP_p10_peak_1545	95.0253	1	1	0	Rangap1	0
NM_001146176	73	628	RIP_p10_peak_1546	109.497	1	1	0	Max	0
NM_001146176	682	1276	RIP_p10_peak_1547	54.3014	0	0	1	Max	0
NM_001146180	66	979	RIP_p10_peak_1548	115.105	1	1	0	Mtss1	0
NM_001146199	184	389	RIP_p10_peak_1549	14.0931	1	1	0	Ptpn21	0
NM_001146199	605	864	RIP_p10_peak_1550	26.5993	0	1	0	Ptpn21	0
NM_001146200	132	557	RIP_p10_peak_1551	38.5256	1	1	0	Pik3cg	0
NM_001146201	132	557	RIP_p10_peak_1552	38.5256	1	1	0	Pik3cg	0
NM_001146222	128	648	RIP_p10_peak_1553	45.3411	1	1	1	Dpy30	0
NM_001146223	128	648	RIP_p10_peak_1554	45.3411	0	1	1	Dpy30	0
NM_001146224	128	663	RIP_p10_peak_1555	45.3411	1	1	1	Dpy30	0
NM_001146275	2855	3125	RIP_p10_peak_1556	75.8822	0	0	1	Iigp1	0
NM_001146296	3637	3910	RIP_p10_peak_1557	48.175	0	0	1	Adar	0
NM_001146296	5530	5949	RIP_p10_peak_1558	107.762	0	0	1	Adar	0
NM_001146298	2809	3039	RIP_p10_peak_1559	32.9775	0	0	1	Wac	0
NM_001146308	1630	2001	RIP_p10_peak_1560	55.9779	0	0	1	Dbnl	0
NM_001146308	2200	2410	RIP_p10_peak_1561	50.0191	0	0	1	Dbnl	0
NM_001146309	1618	1989	RIP_p10_peak_1562	55.9779	0	0	1	Dbnl	0
NM_001146309	2188	2398	RIP_p10_peak_1563	50.0191	0	0	1	Dbnl	0
NM_001146311	787	1163	RIP_p10_peak_1564	49.0678	0	1	0	Cln3	0
NM_001146318	2055	2585	RIP_p10_peak_1565	112.691	0	0	1	Cnp	0
NM_001146346	128	623	RIP_p10_peak_1566	49.8522	1	1	0	Emp3	0
NM_001146348	2494	3053	RIP_p10_peak_1567	153.988	0	0	1	Eng	0
NM_001146349	128	397	RIP_p10_peak_1568	71.9758	1	0	0	Rnf217	0
NM_001146349	538	863	RIP_p10_peak_1569	26.5993	1	1	0	Rnf217	0
NM_001146350	2636	3195	RIP_p10_peak_1570	153.988	0	0	1	Eng	0
NM_001146687	3628	4258	RIP_p10_peak_1571	144.069	0	0	1	Pip5k1c	0
NM_001146689	232	565	RIP_p10_peak_1572	19.4735	0	1	0	Ezh2	0
NM_001146707	1084	2785	RIP_p10_peak_1573	123.711	0	1	1	Nap1l1	0
NM_001146707	3238	3978	RIP_p10_peak_1574	78.2111	0	0	1	Nap1l1	0
NM_001146710	489	1248	RIP_p10_peak_1575	80.8366	0	1	0	Ppp1r18	0
NM_001146710	1425	2721	RIP_p10_peak_1576	208.834	0	1	1	Ppp1r18	1
NM_001146711	488	1247	RIP_p10_peak_1577	80.8366	0	1	0	Ppp1r18	0
NM_001146711	1424	2720	RIP_p10_peak_1578	208.834	0	1	1	Ppp1r18	1
NM_001159284	140	747	RIP_p10_peak_1579	59.4064	1	1	0	Smtn	0
NM_001159288	4879	5117	RIP_p10_peak_1580	41.4988	0	0	1	Morc2a	0
NM_001159301	75	626	RIP_p10_peak_1581	37.6332	1	1	0	Lgals9	0
NM_001159328	2275	2941	RIP_p10_peak_1582	147.77	0	1	1	Hgs	0
NM_001159331	1360	1613	RIP_p10_peak_1583	111.055	0	0	1	N6amt1	0
NM_001159361	7968	8896	RIP_p10_peak_1584	164.133	0	0	1	Dip2b	0
NM_001159367	4292	4691	RIP_p10_peak_1585	40.2997	0	0	1	Per1	0
NM_001159369	6708	7691	RIP_p10_peak_1586	87.8881	0	1	1	Polq	0
NM_001159375	190	975	RIP_p10_peak_1587	32.4771	0	1	0	Eif4a1	1
NM_001159384	1534	1737	RIP_p10_peak_1588	70.9763	0	0	1	Mlx	0
NM_001159385	1624	1827	RIP_p10_peak_1589	70.9763	0	0	1	Mlx	0
NM_001159392	235	501	RIP_p10_peak_1590	38.5849	1	1	0	Tnfaip1	0
NM_001159396	1539	1807	RIP_p10_peak_1591	39.204	0	0	1	Irf1	0
NM_001159396	1921	2141	RIP_p10_peak_1592	72.5042	0	0	1	Irf1	0
NM_001159404	3960	4455	RIP_p10_peak_1593	65.5037	0	0	1	Llgl1	0
NM_001159405	3873	4368	RIP_p10_peak_1594	65.5037	0	0	1	Llgl1	0
NM_001159417	2186	2582	RIP_p10_peak_1595	62.3425	0	0	1	Irf9	0
NM_001159418	1984	2380	RIP_p10_peak_1596	62.3425	0	0	1	Irf9	0
NM_001159482	1083	1411	RIP_p10_peak_1597	60.5132	0	0	1	Rab34	0
NM_001159483	297	787	RIP_p10_peak_1598	57.6812	0	1	1	Rpl19	0
NM_001159485	5000	5219	RIP_p10_peak_1599	60.5132	0	0	1	Mcf2l	0
NM_001159486	4914	5133	RIP_p10_peak_1600	60.5132	0	0	1	Mcf2l	0
NM_001159492	176	745	RIP_p10_peak_1601	45.5928	0	1	0	Gpatch8	0
NM_001159496	2240	2655	RIP_p10_peak_1602	43.9781	0	0	1	Ppm1b	0
NM_001159502	243	444	RIP_p10_peak_1603	16.4816	0	1	0	Ddx24	0
NM_001159503	1281	2097	RIP_p10_peak_1604	105.385	0	1	1	Tnfsfm13	1
NM_001159509	666	1825	RIP_p10_peak_1605	69.5086	0	1	1	Pacsin2	1
NM_001159510	666	1825	RIP_p10_peak_1606	69.5086	0	1	1	Pacsin2	1
NM_001159513	113	679	RIP_p10_peak_1607	38.131	1	1	0	H2afy	0
NM_001159514	113	679	RIP_p10_peak_1608	38.131	1	1	0	H2afy	0
NM_001159515	113	679	RIP_p10_peak_1609	38.131	1	1	0	H2afy	0
NM_001159516	73	456	RIP_p10_peak_1610	61.6418	1	0	0	Qk	0
NM_001159516	537	875	RIP_p10_peak_1611	60.962	0	1	0	Qk	0
NM_001159517	724	927	RIP_p10_peak_1612	27.8492	0	1	0	Qk	0
NM_001159519	67	689	RIP_p10_peak_1613	32.8632	1	1	0	Pfas	0
NM_001159519	787	1046	RIP_p10_peak_1614	36.193	0	1	0	Pfas	0
NM_001159519	1212	1530	RIP_p10_peak_1615	67.8934	0	1	0	Pfas	0
NM_001159519	1733	1933	RIP_p10_peak_1616	24.5615	0	1	0	Pfas	0
NM_001159521	175	856	RIP_p10_peak_1617	58.5707	1	1	0	Plxnb2	0
NM_001159525	907	2244	RIP_p10_peak_1618	96.7853	0	0	1	Pex19	0
NM_001159525	2350	2892	RIP_p10_peak_1619	49.3678	0	0	1	Pex19	0
NM_001159536	3718	3918	RIP_p10_peak_1620	17.6328	0	1	0	Adcy3	0
NM_001159536	4090	4670	RIP_p10_peak_1621	51.1778	0	0	1	Adcy3	1
NM_001159537	3777	3977	RIP_p10_peak_1622	17.6328	0	1	0	Adcy3	0
NM_001159537	4149	4729	RIP_p10_peak_1623	51.1778	0	0	1	Adcy3	1
NM_001159551	1436	1830	RIP_p10_peak_1624	70.2137	0	0	1	H13	0
NM_001159555	791	1396	RIP_p10_peak_1625	81.5682	0	1	0	Cd36	0
NM_001159555	1455	2241	RIP_p10_peak_1626	52.1028	0	1	1	Cd36	0
NM_001159556	791	1396	RIP_p10_peak_1627	81.5682	0	1	0	Cd36	0
NM_001159556	1455	2241	RIP_p10_peak_1628	52.1028	0	1	1	Cd36	0
NM_001159557	791	1396	RIP_p10_peak_1629	81.5682	0	1	0	Cd36	0
NM_001159557	1455	2241	RIP_p10_peak_1630	52.1028	0	1	1	Cd36	0
NM_001159558	791	1396	RIP_p10_peak_1631	81.5682	0	1	0	Cd36	0
NM_001159558	1455	2241	RIP_p10_peak_1632	52.1028	0	1	1	Cd36	0
NM_001159562	728	1954	RIP_p10_peak_1633	120.715	0	0	1	Il1rn	0
NM_001159562	2175	2450	RIP_p10_peak_1634	220.737	0	0	1	Il1rn	0
NM_001159572	929	2113	RIP_p10_peak_1635	114.175	0	1	1	4632428N05Rik	0
NM_001159572	2274	2479	RIP_p10_peak_1636	20.3544	0	0	1	4632428N05Rik	0
NM_001159572	3328	4893	RIP_p10_peak_1637	98.3397	0	0	1	4632428N05Rik	0
NM_001159573	1635	2140	RIP_p10_peak_1638	80.1604	0	1	1	Fip1l1	0
NM_001159574	1500	2005	RIP_p10_peak_1639	80.1604	0	1	1	Fip1l1	0
NM_001159581	1408	1775	RIP_p10_peak_1640	25.3877	0	1	1	Mutyh	0
NM_001159591	1894	2283	RIP_p10_peak_1641	49.5094	0	0	1	Csnk1g2	0
NM_001159603	4391	5373	RIP_p10_peak_1642	139.107	0	0	1	Pum1	1
NM_001159604	4397	5379	RIP_p10_peak_1643	139.238	0	0	1	Pum1	1
NM_001159605	4109	5091	RIP_p10_peak_1644	142.091	0	0	1	Pum1	1
NM_001159606	3665	4647	RIP_p10_peak_1645	152.238	0	0	1	Pum1	1
NM_001159624	122	1158	RIP_p10_peak_1646	98.4321	0	1	0	Rnpep	0
NM_001159630	2491	2913	RIP_p10_peak_1647	145.254	0	1	1	Scmh1	0
NM_001159631	1905	2375	RIP_p10_peak_1648	100.216	0	0	1	Nek6	0
NM_001159631	2891	3220	RIP_p10_peak_1649	44.8862	0	0	1	Nek6	0
NM_001159634	8604	9036	RIP_p10_peak_1650	70.5213	0	0	1	Prrc2b	0
NM_001159634	10029	10724	RIP_p10_peak_1651	144.136	0	0	1	Prrc2b	0
NM_001159637	2677	3049	RIP_p10_peak_1652	66.3865	0	0	1	Nadk	0
NM_001159640	539	739	RIP_p10_peak_1653	24.3651	0	1	0	Tasp1	0
NM_001159641	539	739	RIP_p10_peak_1654	24.3651	0	1	0	Tasp1	0
NM_001159646	272	1048	RIP_p10_peak_1655	138.248	0	1	1	Dut	0
NM_001159646	1582	1961	RIP_p10_peak_1656	39.0021	0	0	1	Dut	0
NM_001159672	3340	3583	RIP_p10_peak_1657	43.2797	0	1	1	Eftud1	0
NM_001159683	248	510	RIP_p10_peak_1658	27.4221	1	1	0	Zfp217	0
NM_001159714	1404	1942	RIP_p10_peak_1659	42.2501	0	1	1	Prpf31	0
NM_001159717	2577	3261	RIP_p10_peak_1660	104.521	0	0	1	Sep2	0
NM_001159718	2550	3234	RIP_p10_peak_1661	104.521	0	0	1	Sep2	0
NM_001159719	2625	3309	RIP_p10_peak_1662	104.521	0	0	1	Sep2	0
NM_001159724	139	339	RIP_p10_peak_1663	24.3651	1	1	0	Pvrl2	0
NM_001159750	2429	2677	RIP_p10_peak_1664	170.139	0	0	1	Tcea1	1
NM_001159751	2325	2573	RIP_p10_peak_1665	170.139	0	0	1	Tcea1	1
NM_001159774	176	504	RIP_p10_peak_1666	53.8395	0	1	0	Ikbkb	0
NM_001159866	1049	1376	RIP_p10_peak_1667	75.2299	0	1	1	Uchl5	0
NM_001159887	928	1349	RIP_p10_peak_1668	87.2878	0	0	1	Ociad1	1
NM_001159888	974	1394	RIP_p10_peak_1669	87.2878	0	0	1	Ociad1	1
NM_001159930	1528	1815	RIP_p10_peak_1670	40.4961	0	0	1	Cenpl	0
NM_001159941	180	440	RIP_p10_peak_1671	18.3481	0	1	0	Kctd10	0
NM_001159942	6768	7397	RIP_p10_peak_1672	45.9631	0	0	1	Plekhg1	1
NM_001159964	1795	2095	RIP_p10_peak_1673	35.8464	0	1	1	Eps15	0
NM_001159964	3466	4267	RIP_p10_peak_1674	47.4267	0	0	1	Eps15	0
NM_001160016	1343	1791	RIP_p10_peak_1675	50.3169	0	0	1	Gnb1	0
NM_001160016	2524	3189	RIP_p10_peak_1676	221.416	0	0	1	Gnb1	1
NM_001160017	1294	1742	RIP_p10_peak_1677	50.3169	0	0	1	Gnb1	0
NM_001160017	2475	3140	RIP_p10_peak_1678	221.416	0	0	1	Gnb1	1
NM_001160018	188	924	RIP_p10_peak_1679	109.134	1	1	0	Tor1aip1	0
NM_001160019	188	924	RIP_p10_peak_1680	109.134	1	1	0	Tor1aip1	0
NM_001160038	128	690	RIP_p10_peak_1681	40.4375	1	1	0	Ndufs1	0
NM_001160039	128	690	RIP_p10_peak_1682	40.4375	1	1	0	Ndufs1	0
NM_001160040	128	690	RIP_p10_peak_1683	40.4375	1	1	0	Ndufs1	0
NM_001160145	1176	1581	RIP_p10_peak_1684	38.7676	0	0	1	Tmem9	0
NM_001160146	1072	1477	RIP_p10_peak_1685	38.7676	0	0	1	Tmem9	0
NM_001160180	1215	1806	RIP_p10_peak_1686	55.1701	0	1	1	Tor1aip2	0
NM_001160180	2191	2565	RIP_p10_peak_1687	52.6768	0	0	1	Tor1aip2	0
NM_001160181	1163	1754	RIP_p10_peak_1688	55.1701	0	1	1	Tor1aip2	0
NM_001160181	2139	2513	RIP_p10_peak_1689	52.6768	0	0	1	Tor1aip2	0
NM_001160182	1094	1685	RIP_p10_peak_1690	55.1701	0	1	1	Tor1aip2	0
NM_001160182	2070	2444	RIP_p10_peak_1691	52.6768	0	0	1	Tor1aip2	0
NM_001160219	3760	3963	RIP_p10_peak_1692	32.2781	0	0	1	Pum2	0
NM_001160219	5736	6338	RIP_p10_peak_1693	142.068	0	0	1	Pum2	0
NM_001160220	3754	3957	RIP_p10_peak_1694	32.2596	0	0	1	Pum2	0
NM_001160220	5730	6332	RIP_p10_peak_1695	142.068	0	0	1	Pum2	0
NM_001160221	3569	3772	RIP_p10_peak_1696	32.3165	0	0	1	Pum2	0
NM_001160221	5545	6147	RIP_p10_peak_1697	142.068	0	0	1	Pum2	0
NM_001160222	3332	3553	RIP_p10_peak_1698	32.7853	0	0	1	Pum2	0
NM_001160222	5308	5910	RIP_p10_peak_1699	142.068	0	0	1	Pum2	0
NM_001160229	5771	6320	RIP_p10_peak_1700	79.8513	0	0	1	Zfp275	0
NM_001160235	176	738	RIP_p10_peak_1701	46.3028	1	1	0	Fam168b	0
NM_001160236	176	738	RIP_p10_peak_1702	46.3028	1	1	0	Fam168b	0
NM_001160239	249	620	RIP_p10_peak_1703	97.4104	0	1	1	Fau	0
NM_001160251	4687	4911	RIP_p10_peak_1704	16.4905	0	0	1	Zfp281	0
NM_001160256	127	566	RIP_p10_peak_1705	38.9801	0	1	0	Smg7	0
NM_001160257	127	566	RIP_p10_peak_1706	38.9801	0	1	0	Smg7	0
NM_001160292	295	687	RIP_p10_peak_1707	33.642	0	1	0	Celf2	0
NM_001160292	2237	5733	RIP_p10_peak_1708	120.487	0	0	1	Celf2	0
NM_001160293	295	687	RIP_p10_peak_1709	33.642	0	1	0	Celf2	0
NM_001160293	2235	5733	RIP_p10_peak_1710	134.377	0	0	1	Celf2	0
NM_001160293	6797	7039	RIP_p10_peak_1711	42.529	0	0	1	Celf2	0
NM_001160319	15153	15919	RIP_p10_peak_1712	141.369	0	1	1	Ubr4	0
NM_001160330	1432	1731	RIP_p10_peak_1713	34.8618	0	0	1	Mocs3	1
NM_001160366	66	512	RIP_p10_peak_1714	48.7628	1	1	0	Ssc4d	1
NM_001160368	1835	2062	RIP_p10_peak_1715	121.749	0	0	1	Rnf152	0
NM_001160400	9318	9625	RIP_p10_peak_1716	21.2244	0	0	1	Megf8	0
NM_001160404	3630	3918	RIP_p10_peak_1717	62.7882	0	0	1	Galnt1	0
NM_001160411	114	863	RIP_p10_peak_1718	41.477	0	1	1	Gstm4	0
NM_001160415	1260	2030	RIP_p10_peak_1719	132.91	0	1	1	Apobec3	0
NM_001160711	2423	2735	RIP_p10_peak_1720	26.6456	0	0	1	Cd300lg	0
NM_001160712	2171	2489	RIP_p10_peak_1721	26.6456	0	0	1	Cd300lg	0
NM_001160713	2291	2603	RIP_p10_peak_1722	26.6456	0	0	1	Cd300lg	0
NM_001161338	2504	3039	RIP_p10_peak_1723	47.4567	0	0	1	Sh3bp5l	0
NM_001161362	609	809	RIP_p10_peak_1724	16.5764	1	1	0	Ppp2r3a	0
NM_001161365	975	1498	RIP_p10_peak_1725	38.9801	0	1	0	Rin3	1
NM_001161365	3211	3772	RIP_p10_peak_1726	130.687	0	0	1	Rin3	1
NM_001161369	135	382	RIP_p10_peak_1727	44.2933	1	1	0	Ss18	0
NM_001161370	135	382	RIP_p10_peak_1728	44.2933	1	1	0	Ss18	0
NM_001161371	135	382	RIP_p10_peak_1729	44.2933	1	1	0	Ss18	0
NM_001161413	838	1830	RIP_p10_peak_1730	64.0791	0	1	0	Slc3a2	0
NM_001161428	907	2040	RIP_p10_peak_1731	122.798	0	1	1	Unc93b1	1
NM_001161456	2121	2323	RIP_p10_peak_1732	24.3708	0	0	1	Cbfb	0
NM_001161456	2378	2763	RIP_p10_peak_1733	88.2744	0	0	1	Cbfb	0
NM_001161457	2142	2344	RIP_p10_peak_1734	24.3708	0	0	1	Cbfb	0
NM_001161457	2399	2784	RIP_p10_peak_1735	88.2744	0	0	1	Cbfb	0
NM_001161458	2269	2471	RIP_p10_peak_1736	24.3708	0	0	1	Cbfb	0
NM_001161458	2526	2911	RIP_p10_peak_1737	88.2744	0	0	1	Cbfb	0
NM_001161623	66	751	RIP_p10_peak_1738	60.8875	1	1	0	Cdc45	0
NM_001161626	1058	1258	RIP_p10_peak_1739	24.3651	0	0	1	Tmem116	0
NM_001161627	1163	1363	RIP_p10_peak_1740	24.3651	0	0	1	Tmem116	0
NM_001161722	1011	2376	RIP_p10_peak_1741	309.773	0	1	1	Tfeb	1
NM_001161723	1005	2370	RIP_p10_peak_1742	309.773	0	1	1	Tfeb	1
NM_001161724	1243	1844	RIP_p10_peak_1743	106.077	0	1	1	Ilk	0
NM_001161730	2459	2903	RIP_p10_peak_1744	129.592	0	0	1	Tap1	0
NM_001161731	444	845	RIP_p10_peak_1745	19.7289	0	1	1	Ang	0
NM_001161747	2208	2555	RIP_p10_peak_1746	36.461	0	0	1	Palm	0
NM_001161763	1867	2620	RIP_p10_peak_1747	96.1416	0	0	1	Fmo5	0
NM_001161763	4832	5077	RIP_p10_peak_1748	18.3792	0	0	1	Fmo5	0
NM_001161765	1950	2703	RIP_p10_peak_1749	96.1416	0	0	1	Fmo5	0
NM_001161765	4915	5160	RIP_p10_peak_1750	18.3318	0	0	1	Fmo5	0
NM_001161767	1981	2538	RIP_p10_peak_1751	97.2237	0	1	1	Galnt6	0
NM_001161767	2642	3079	RIP_p10_peak_1752	21.4814	0	0	1	Galnt6	0
NM_001161768	1981	2538	RIP_p10_peak_1753	97.2237	0	1	1	Galnt6	0
NM_001161768	2642	3079	RIP_p10_peak_1754	21.4814	0	0	1	Galnt6	0
NM_001161769	178	472	RIP_p10_peak_1755	44.1755	0	1	0	Lmo4	0
NM_001161770	178	472	RIP_p10_peak_1756	44.1755	1	1	0	Lmo4	0
NM_001161782	2863	3203	RIP_p10_peak_1757	155.794	0	0	1	Trim32	0
NM_001161797	121	987	RIP_p10_peak_1758	53.0247	1	1	0	Phactr4	0
NM_001161823	309	552	RIP_p10_peak_1759	32.33	0	1	0	Kdm4a	0
NM_001161845	2757	3144	RIP_p10_peak_1760	96.6849	0	0	1	Sgk1	0
NM_001161847	2258	2645	RIP_p10_peak_1761	96.6849	0	0	1	Sgk1	0
NM_001161848	2051	2438	RIP_p10_peak_1762	96.6849	0	0	1	Sgk1	0
NM_001161849	2132	2519	RIP_p10_peak_1763	96.6849	0	0	1	Sgk1	0
NM_001161850	2239	2626	RIP_p10_peak_1764	96.6849	0	0	1	Sgk1	0
NM_001161853	190	507	RIP_p10_peak_1765	24.5925	1	1	0	Smarcb1	0
NM_001161854	3951	4158	RIP_p10_peak_1766	75.6355	0	0	1	Csde1	0
NM_001162365	74	1456	RIP_p10_peak_1767	174.849	1	1	0	Ptk2b	0
NM_001162366	74	1462	RIP_p10_peak_1768	174.849	0	1	0	Ptk2b	0
NM_001162414	119	455	RIP_p10_peak_1769	29.6468	1	1	0	Nlrp1b	0
NM_001162477	4713	5414	RIP_p10_peak_1770	75.7464	0	0	1	Gab2	1
NM_001162485	127	494	RIP_p10_peak_1771	19.716	1	1	0	Arrdc1	0
NM_001162485	548	856	RIP_p10_peak_1772	22.5531	0	1	0	Arrdc1	0
NM_001162500	1385	2707	RIP_p10_peak_1773	165.756	0	0	1	Parvg	0
NM_001162506	1538	2074	RIP_p10_peak_1774	143.729	0	1	0	Troap	0
NM_001162870	4410	4668	RIP_p10_peak_1775	47.7287	0	0	1	Spast	0
NM_001162903	1288	1674	RIP_p10_peak_1776	82.3524	0	0	1	Ccdc71l	0
NM_001162906	10021	10438	RIP_p10_peak_1777	12.0963	0	1	1	2410089E03Rik	0
NM_001162908	2238	3156	RIP_p10_peak_1778	198.027	0	0	1	Sesn1	0
NM_001162918	1204	1444	RIP_p10_peak_1779	29.5002	0	0	1	Ccdc90b	0
NM_001162932	1388	1592	RIP_p10_peak_1780	113.559	0	0	1	Rmi2	0
NM_001162932	2479	2889	RIP_p10_peak_1781	53.8388	0	0	1	Rmi2	0
NM_001162938	2707	2912	RIP_p10_peak_1782	53.0196	0	0	1	Pydc3	0
NM_001162939	1805	2065	RIP_p10_peak_1783	49.2535	0	0	1	Aen	0
NM_001162941	1758	2594	RIP_p10_peak_1784	181.672	0	0	1	Mapre2	1
NM_001162941	3548	3992	RIP_p10_peak_1785	107.151	0	0	1	Mapre2	0
NM_001162942	1701	2537	RIP_p10_peak_1786	181.672	0	0	1	Mapre2	1
NM_001162942	3491	3935	RIP_p10_peak_1787	107.293	0	0	1	Mapre2	0
NM_001162989	1109	1619	RIP_p10_peak_1788	45.8292	0	1	1	Phax	0
NM_001162996	828	1274	RIP_p10_peak_1789	25.7862	0	1	0	Eml2	0
NM_001162996	1585	2126	RIP_p10_peak_1790	332.594	0	1	1	Eml2	0
NM_001162999	187	1770	RIP_p10_peak_1791	131.252	0	1	0	Fnip2	0
NM_001163018	3593	4201	RIP_p10_peak_1792	47.4267	0	0	1	Suz12	0
NM_001163024	3189	3566	RIP_p10_peak_1793	27.9458	0	1	0	Mon2	0
NM_001163025	3189	3566	RIP_p10_peak_1794	27.9458	0	1	0	Mon2	0
NM_001163026	69	323	RIP_p10_peak_1795	41.4036	1	1	0	Dnajc13	0
NM_001163035	1294	1505	RIP_p10_peak_1796	51.5387	0	0	1	Enoph1	0
NM_001163042	116	626	RIP_p10_peak_1797	51.3312	1	1	0	Haus8	0
NM_001163159	3866	4233	RIP_p10_peak_1798	40.9325	0	0	1	Pcyt1a	0
NM_001163159	4289	4997	RIP_p10_peak_1799	139.473	0	0	1	Pcyt1a	0
NM_001163160	3800	4167	RIP_p10_peak_1800	40.9325	0	0	1	Pcyt1a	0
NM_001163160	4223	4931	RIP_p10_peak_1801	139.473	0	0	1	Pcyt1a	0
NM_001163161	654	1013	RIP_p10_peak_1802	33.8316	0	1	1	Clec4d	0
NM_001163165	138	453	RIP_p10_peak_1803	60.953	1	1	0	Hmg20b	1
NM_001163166	138	453	RIP_p10_peak_1804	60.953	0	1	0	Hmg20b	1
NM_001163170	797	1244	RIP_p10_peak_1805	61.333	0	1	1	Lix1l	0
NM_001163233	58	1409	RIP_p10_peak_1806	166.948	1	1	0	Fancg	0
NM_001163239	691	959	RIP_p10_peak_1807	16.1806	0	1	1	Nqo2	0
NM_001163239	2703	3274	RIP_p10_peak_1808	86.7053	0	0	1	Nqo2	0
NM_001163239	3445	3746	RIP_p10_peak_1809	62.5827	0	0	1	Nqo2	0
NM_001163241	779	1047	RIP_p10_peak_1810	16.1806	0	1	1	Nqo2	0
NM_001163241	2791	3362	RIP_p10_peak_1811	86.7053	0	0	1	Nqo2	0
NM_001163241	3533	3834	RIP_p10_peak_1812	60.9093	0	0	1	Nqo2	0
NM_001163242	708	976	RIP_p10_peak_1813	16.1806	0	1	1	Nqo2	0
NM_001163242	2720	3291	RIP_p10_peak_1814	86.7053	0	0	1	Nqo2	0
NM_001163242	3462	3763	RIP_p10_peak_1815	59.5624	0	0	1	Nqo2	0
NM_001163243	508	999	RIP_p10_peak_1816	47.4461	0	1	1	Fis1	0
NM_001163256	58	1338	RIP_p10_peak_1817	153.321	1	1	1	Fblim1	0
NM_001163256	1447	1712	RIP_p10_peak_1818	17.1466	0	0	1	Fblim1	1
NM_001163262	1963	2721	RIP_p10_peak_1819	107.809	0	1	1	Cmip	0
NM_001163262	2889	4570	RIP_p10_peak_1820	169.609	0	0	1	Cmip	1
NM_001163263	3853	4336	RIP_p10_peak_1821	28.5165	0	0	1	Rnf20	0
NM_001163276	303	629	RIP_p10_peak_1822	70.9763	0	1	0	Med16	0
NM_001163300	578	849	RIP_p10_peak_1823	26.2594	0	1	0	Safb	0
NM_001163300	2620	3198	RIP_p10_peak_1824	33.1143	0	1	1	Safb	0
NM_001163307	6	506	RIP_p10_peak_1825	53.2528	1	1	0	Pcgf2	0
NM_001163307	847	1827	RIP_p10_peak_1826	39.0021	0	1	1	Pcgf2	0
NM_001163308	6	506	RIP_p10_peak_1827	53.2528	1	1	0	Pcgf2	0
NM_001163308	847	1827	RIP_p10_peak_1828	39.0021	0	1	1	Pcgf2	0
NM_001163314	85	378	RIP_p10_peak_1829	31.4949	1	1	0	Pgap1	0
NM_001163314	2773	3013	RIP_p10_peak_1830	16.2107	0	1	1	Pgap1	0
NM_001163332	73	918	RIP_p10_peak_1831	122.461	1	1	0	Cttnbp2nl	0
NM_001163332	2100	2305	RIP_p10_peak_1832	21.3352	0	1	1	Cttnbp2nl	0
NM_001163333	73	918	RIP_p10_peak_1833	122.461	1	1	0	Cttnbp2nl	0
NM_001163333	2100	2305	RIP_p10_peak_1834	21.3352	0	0	1	Cttnbp2nl	0
NM_001163359	139	1296	RIP_p10_peak_1835	68.308	1	1	0	Fignl1	0
NM_001163360	139	1296	RIP_p10_peak_1836	68.308	0	1	0	Fignl1	0
NM_001163378	5547	5797	RIP_p10_peak_1837	60.5132	0	1	1	2700049A03Rik	0
NM_001163379	1028	2214	RIP_p10_peak_1838	275.307	0	1	1	Agpat1	0
NM_001163394	667	2232	RIP_p10_peak_1839	394.42	0	1	1	Evl	1
NM_001163395	419	1921	RIP_p10_peak_1840	394.42	0	1	1	Evl	1
NM_001163396	441	2006	RIP_p10_peak_1841	394.42	0	1	1	Evl	1
NM_001163401	1160	1396	RIP_p10_peak_1842	24.7652	0	1	0	Il11ra1	0
NM_001163401	1521	1803	RIP_p10_peak_1843	56.778	0	0	1	Il11ra1	0
NM_001163419	3174	3939	RIP_p10_peak_1844	139.445	0	0	1	Fam172a	0
NM_001163420	2982	3747	RIP_p10_peak_1845	139.445	0	0	1	Fam172a	0
NM_001163432	1974	2241	RIP_p10_peak_1846	38.1873	0	0	1	Clk2	0
NM_001163434	1684	2573	RIP_p10_peak_1847	59.5146	0	1	1	Hspa5	0
NM_001163440	56	1228	RIP_p10_peak_1848	105.851	0	1	0	Mov10	0
NM_001163441	56	1228	RIP_p10_peak_1849	105.851	1	1	0	Mov10	0
NM_001163452	191	508	RIP_p10_peak_1850	52.3238	0	1	0	Trpc4ap	0
NM_001163455	4232	4460	RIP_p10_peak_1851	81.5563	0	0	1	Tbck	0
NM_001163455	6220	6607	RIP_p10_peak_1852	17.0011	0	0	1	Tbck	0
NM_001163470	175	505	RIP_p10_peak_1853	16.8538	0	1	0	Trafd1	0
NM_001163476	181	604	RIP_p10_peak_1854	77.2868	0	1	0	Gins1	0
NM_001163480	3452	3708	RIP_p10_peak_1855	20.2502	0	0	1	Neurl1a	0
NM_001163487	2593	2923	RIP_p10_peak_1856	13.8957	0	0	1	Pfkm	0
NM_001163488	2529	2859	RIP_p10_peak_1857	13.8957	0	0	1	Pfkm	0
NM_001163489	242	445	RIP_p10_peak_1858	19.4735	0	1	0	Sema4a	0
NM_001163490	242	445	RIP_p10_peak_1859	19.4735	0	1	0	Sema4a	0
NM_001163491	242	445	RIP_p10_peak_1860	19.4735	0	1	0	Sema4a	0
NM_001163495	121	1042	RIP_p10_peak_1861	170.612	0	1	0	Arhgap19	0
NM_001163495	1269	1525	RIP_p10_peak_1862	12.4898	0	1	1	Arhgap19	0
NM_001163495	1636	1836	RIP_p10_peak_1863	16.1294	0	0	1	Arhgap19	0
NM_001163501	259	921	RIP_p10_peak_1864	66.1129	1	1	0	Elmsan1	0
NM_001163502	259	921	RIP_p10_peak_1865	66.1129	1	1	0	Elmsan1	0
NM_001163505	6125	6521	RIP_p10_peak_1866	88.8154	0	0	1	Atl3	0
NM_001163510	218	609	RIP_p10_peak_1867	30.6218	0	1	0	Kcnn4	0
NM_001163510	988	2089	RIP_p10_peak_1868	265.6	0	1	1	Kcnn4	0
NM_001163512	2771	3287	RIP_p10_peak_1869	22.3336	0	0	1	Rgs12	0
NM_001163527	173	805	RIP_p10_peak_1870	60.0244	1	1	0	Itpripl1	0
NM_001163528	173	805	RIP_p10_peak_1871	60.0244	0	1	0	Itpripl1	0
NM_001163531	2296	2547	RIP_p10_peak_1872	75.9896	0	0	1	Tmem175	0
NM_001163532	2299	2550	RIP_p10_peak_1873	75.9896	0	0	1	Tmem175	0
NM_001163540	71	993	RIP_p10_peak_1874	74.3415	1	1	0	Plec	0
NM_001163540	8640	9325	RIP_p10_peak_1875	45.1378	0	1	0	Plec	0
NM_001163542	71	993	RIP_p10_peak_1876	74.3415	0	1	0	Plec	0
NM_001163542	8640	9325	RIP_p10_peak_1877	45.1378	0	1	0	Plec	0
NM_001163549	71	993	RIP_p10_peak_1878	74.3415	1	1	0	Plec	0
NM_001163549	8640	9325	RIP_p10_peak_1879	45.1378	0	1	0	Plec	0
NM_001163554	1156	1401	RIP_p10_peak_1880	61.3358	0	1	0	Pou2f2	1
NM_001163555	1156	1400	RIP_p10_peak_1881	61.3358	0	1	0	Pou2f2	1
NM_001163556	1156	1400	RIP_p10_peak_1882	61.3358	0	1	1	Pou2f2	1
NM_001163564	1823	2081	RIP_p10_peak_1883	26.7311	0	1	1	Naf1	0
NM_001163564	2380	3033	RIP_p10_peak_1884	128.341	0	0	1	Naf1	0
NM_001163571	196	442	RIP_p10_peak_1885	31.7794	0	1	0	Senp3	0
NM_001163579	2973	3417	RIP_p10_peak_1886	32.5918	0	1	1	Lrrcc1	0
NM_001163579	5429	5653	RIP_p10_peak_1887	29.0531	0	0	1	Lrrcc1	0
NM_001163580	2925	3369	RIP_p10_peak_1888	32.5918	0	1	1	Lrrcc1	0
NM_001163580	5381	5605	RIP_p10_peak_1889	29.2342	0	0	1	Lrrcc1	0
NM_001163608	53	1218	RIP_p10_peak_1890	173.956	1	1	0	Plxdc1	0
NM_001163610	10505	10743	RIP_p10_peak_1891	43.9323	0	0	1	Nhsl2	0
NM_001163610	12004	12245	RIP_p10_peak_1892	90.902	0	0	1	Nhsl2	0
NM_001163610	12564	12839	RIP_p10_peak_1893	36.2584	0	0	1	Nhsl2	0
NM_001163616	864	1435	RIP_p10_peak_1894	136.555	0	0	1	1810011H11Rik	0
NM_001163617	65	377	RIP_p10_peak_1895	39.9178	1	1	0	Tars2	0
NM_001163618	65	377	RIP_p10_peak_1896	39.9178	1	1	0	Tars2	0
NM_001163635	5228	5971	RIP_p10_peak_1897	85.6191	0	0	1	Tnks2	0
NM_001163641	70	805	RIP_p10_peak_1898	77.7464	1	1	0	Setdb1	0
NM_001163642	70	805	RIP_p10_peak_1899	77.7464	1	1	0	Setdb1	0
NM_001163643	1868	2423	RIP_p10_peak_1900	63.0498	0	1	0	Map3k12	0
NM_001163645	55	684	RIP_p10_peak_1901	43.6532	1	1	0	Osbpl3	0
NM_001163645	1737	1937	RIP_p10_peak_1902	20.2847	0	1	0	Osbpl3	0
NM_001163645	2589	2902	RIP_p10_peak_1903	24.3651	0	1	0	Osbpl3	0
NM_001163645	3556	4463	RIP_p10_peak_1904	148.543	0	0	1	Osbpl3	0
NM_001163661	175	436	RIP_p10_peak_1905	30.3544	1	0	0	Telo2	0
NM_001163662	355	1050	RIP_p10_peak_1906	76.1556	0	1	0	Nucb1	0
NM_001163662	1501	1757	RIP_p10_peak_1907	19.468	0	0	1	Nucb1	0
NM_001163663	2038	2576	RIP_p10_peak_1908	27.4893	0	0	1	Rab6a	0
NM_001163663	2971	3264	RIP_p10_peak_1909	104.408	0	0	1	Rab6a	0
NM_001163671	4206	4527	RIP_p10_peak_1910	49.6592	0	0	1	Mapk9	0
NM_001163672	4211	4532	RIP_p10_peak_1911	49.6592	0	0	1	Mapk9	0
NM_001163675	241	620	RIP_p10_peak_1912	26.5649	0	1	0	Abcc4	0
NM_001163676	241	620	RIP_p10_peak_1913	26.5649	0	1	0	Abcc4	0
NM_001163684	1031	2024	RIP_p10_peak_1914	160.8	0	0	1	Nosip	1
NM_001163688	2506	3342	RIP_p10_peak_1915	104.765	0	1	1	Ptpra	0
NM_001163689	1028	1282	RIP_p10_peak_1916	30.6582	0	1	0	Pnpla2	0
NM_001163689	1348	2106	RIP_p10_peak_1917	131.197	0	1	1	Pnpla2	0
NM_001163709	267	762	RIP_p10_peak_1918	77.3207	0	1	1	Bri3	0
NM_001163713	1527	1804	RIP_p10_peak_1919	37.3617	0	0	1	Tufm	0
NM_001163718	952	1212	RIP_p10_peak_1920	30.9726	0	1	1	Tsr3	0
NM_001163729	171	796	RIP_p10_peak_1921	53.0128	1	1	0	Klhdc3	0
NM_001163742	185	804	RIP_p10_peak_1922	37.2852	0	1	0	Nlrx1	1
NM_001163743	185	804	RIP_p10_peak_1923	37.2852	1	1	0	Nlrx1	1
NM_001163747	614	1037	RIP_p10_peak_1924	119.269	0	1	1	Tmem192	0
NM_001163754	4141	4428	RIP_p10_peak_1925	87.1741	0	1	1	Rab3gap2	0
NM_001163754	6401	6658	RIP_p10_peak_1926	17.8366	0	0	1	Rab3gap2	0
NM_001163760	5028	5561	RIP_p10_peak_1927	34.6858	0	0	1	6430548M08Rik	1
NM_001163761	5019	5552	RIP_p10_peak_1928	34.6858	0	0	1	6430548M08Rik	1
NM_001163763	10	798	RIP_p10_peak_1929	130.621	1	1	0	Tcf19	0
NM_001163764	10	798	RIP_p10_peak_1930	130.621	1	1	0	Tcf19	0
NM_001163769	363	741	RIP_p10_peak_1931	38.2622	0	1	0	U2af1	0
NM_001163774	190	625	RIP_p10_peak_1932	46.8242	1	0	0	Taok2	0
NM_001163775	75	553	RIP_p10_peak_1933	40.8456	1	0	0	Taok2	0
NM_001163791	1119	1395	RIP_p10_peak_1934	52.1251	0	0	1	Orc6	0
NM_001163792	135	500	RIP_p10_peak_1935	25.7169	0	1	0	Fam76a	0
NM_001163815	2307	2916	RIP_p10_peak_1936	138.54	0	1	1	Vav1	0
NM_001163815	3651	4100	RIP_p10_peak_1937	33.224	0	0	1	Vav1	1
NM_001163816	2273	2871	RIP_p10_peak_1938	138.54	0	1	1	Vav1	0
NM_001163816	3606	4055	RIP_p10_peak_1939	34.3392	0	0	1	Vav1	1
NM_001163819	1831	2051	RIP_p10_peak_1940	56.5995	0	0	1	Fance	0
NM_001163820	1705	1925	RIP_p10_peak_1941	53.0247	0	0	1	Fance	0
NM_001163847	312	557	RIP_p10_peak_1942	59.5601	0	1	0	Tbc1d24	0
NM_001163848	312	557	RIP_p10_peak_1943	59.5601	1	1	0	Tbc1d24	0
NM_001163849	312	557	RIP_p10_peak_1944	59.5601	0	1	0	Tbc1d24	0
NM_001163850	312	557	RIP_p10_peak_1945	59.5601	0	1	0	Tbc1d24	0
NM_001163851	312	557	RIP_p10_peak_1946	59.5601	1	1	0	Tbc1d24	0
NM_001163852	312	557	RIP_p10_peak_1947	59.5601	1	1	0	Tbc1d24	0
NM_001163853	312	557	RIP_p10_peak_1948	59.5601	0	1	0	Tbc1d24	0
NM_001164036	736	1832	RIP_p10_peak_1949	200.112	0	1	1	Ly6e	1
NM_001164036	1920	2286	RIP_p10_peak_1950	73.9172	0	0	1	Ly6e	0
NM_001164037	609	1705	RIP_p10_peak_1951	200.112	0	1	1	Ly6e	1
NM_001164037	1793	2159	RIP_p10_peak_1952	73.9172	0	0	1	Ly6e	0
NM_001164038	525	1621	RIP_p10_peak_1953	200.112	0	1	1	Ly6e	1
NM_001164038	1709	2075	RIP_p10_peak_1954	73.9172	0	0	1	Ly6e	0
NM_001164039	522	1618	RIP_p10_peak_1955	200.112	0	1	1	Ly6e	1
NM_001164039	1706	2072	RIP_p10_peak_1956	73.9172	0	0	1	Ly6e	0
NM_001164040	333	1415	RIP_p10_peak_1957	200.112	0	1	1	Ly6e	1
NM_001164040	1503	1869	RIP_p10_peak_1958	73.9172	0	0	1	Ly6e	0
NM_001164049	128	638	RIP_p10_peak_1959	44.1408	1	1	0	Pik3cd	0
NM_001164050	128	638	RIP_p10_peak_1960	44.1408	1	1	0	Pik3cd	0
NM_001164051	128	638	RIP_p10_peak_1961	44.1408	1	1	0	Pik3cd	0
NM_001164052	128	638	RIP_p10_peak_1962	44.1408	0	1	0	Pik3cd	0
NM_001164053	804	1193	RIP_p10_peak_1963	48.8475	0	0	1	Pkig	0
NM_001164055	639	1028	RIP_p10_peak_1964	48.8475	0	0	1	Pkig	0
NM_001164062	3144	3635	RIP_p10_peak_1965	87.4488	0	0	1	Stat5a	1
NM_001164074	182	554	RIP_p10_peak_1966	48.5775	0	1	0	Tgif1	0
NM_001164075	182	554	RIP_p10_peak_1967	48.5775	1	1	0	Tgif1	0
NM_001164076	182	554	RIP_p10_peak_1968	48.5775	1	1	0	Tgif1	0
NM_001164077	182	554	RIP_p10_peak_1969	48.5775	1	1	0	Tgif1	0
NM_001164080	1813	2096	RIP_p10_peak_1970	28.8817	0	1	0	Timeless	0
NM_001164080	3037	3480	RIP_p10_peak_1971	62.0755	0	1	0	Timeless	0
NM_001164080	3544	4350	RIP_p10_peak_1972	146.74	0	1	1	Timeless	0
NM_001164081	1813	2096	RIP_p10_peak_1973	28.8817	0	1	0	Timeless	0
NM_001164081	3037	3480	RIP_p10_peak_1974	62.0755	0	1	0	Timeless	0
NM_001164081	3544	4353	RIP_p10_peak_1975	146.74	0	1	1	Timeless	0
NM_001164099	4033	4248	RIP_p10_peak_1976	49.3558	0	0	1	Add3	0
NM_001164100	3999	4214	RIP_p10_peak_1977	49.3558	0	0	1	Add3	0
NM_001164101	3937	4152	RIP_p10_peak_1978	49.3558	0	0	1	Add3	0
NM_001164110	160	398	RIP_p10_peak_1979	55.4376	1	1	0	Nfatc1	0
NM_001164111	160	398	RIP_p10_peak_1980	55.4376	0	1	0	Nfatc1	0
NM_001164112	160	398	RIP_p10_peak_1981	55.4376	0	1	0	Nfatc1	0
NM_001164117	127	745	RIP_p10_peak_1982	66.3458	1	1	0	Serpinb6a	0
NM_001164118	127	745	RIP_p10_peak_1983	66.3458	1	1	0	Serpinb6a	0
NM_001164172	3045	3596	RIP_p10_peak_1984	110.028	0	0	1	Map2k7	0
NM_001164173	238	444	RIP_p10_peak_1985	38.5026	0	1	0	Cpsf1	0
NM_001164187	845	1371	RIP_p10_peak_1986	69.0076	0	1	1	Nagk	0
NM_001164198	125	937	RIP_p10_peak_1987	46.941	1	1	0	Prkacb	0
NM_001164199	125	937	RIP_p10_peak_1988	46.941	1	1	0	Prkacb	0
NM_001164200	125	937	RIP_p10_peak_1989	46.941	0	1	0	Prkacb	0
NM_001164203	71	993	RIP_p10_peak_1990	74.3415	1	1	0	Plec	0
NM_001164203	8640	9325	RIP_p10_peak_1991	45.1378	0	1	0	Plec	0
NM_001164204	733	1573	RIP_p10_peak_1992	79.0296	0	1	1	Tsen34	0
NM_001164205	733	992	RIP_p10_peak_1993	45.0821	0	1	0	Tsen34	0
NM_001164205	1058	1486	RIP_p10_peak_1994	79.0296	0	1	1	Tsen34	0
NM_001164207	173	861	RIP_p10_peak_1995	39.8769	1	1	0	Tmem176b	0
NM_001164208	173	861	RIP_p10_peak_1996	39.8769	0	1	1	Tmem176b	0
NM_001164209	174	858	RIP_p10_peak_1997	43.3836	1	1	0	Tmem176b	0
NM_001164216	261	500	RIP_p10_peak_1998	55.9437	0	1	1	Romo1	0
[truncated: 8,803 more rows]
